# Supplementary material for: Elevated temperature and CO2 strongly affect the growth strategies of soil bacteria
Source: Nat Commun. 2023 Jan 24;14:391. doi: 10.1038/s41467-023-36086-y (PMC9873651; doi:10.1038/s41467-023-36086-y)
Supplement: Supplementary file 4 — Supplementary Data 1 [file 41467_2023_36086_MOESM4_ESM.csv]

OTU	D1_CK1	D1_CK2	D1_CK3	D3_CK1	D3_CK2	D3_CK3	D6_CK1	D6_CK2	D6_CK3	D1_T1	D1_T2	D1_T3	D3_T1	D3_T2	D3_T3	D6_T1	D6_T2	D6_T3	D1_CE1	D1_CE2	D1_CE3	D3_CE1	D3_CE2	D3_CE3	D6_CE1	D6_CE2	D6_CE3	D1_CW1	D1_CW2	D1_CW3	D3_CW1	D3_CW2	D3_CW3	D6_CW1	D6_CW2	D6_CW3
OTU10	5491489.548	7467169	7947429.623	4481708.203	6371099.43	5110351.603	1656193.415	1928393.644	1059678.027	8600819.328	4882010.235	4692792.038	3181942.248	2102658.22	2593822.245	479701.568	570517.26	1450339.833	4964759.42	4819325.113	12120667.29	5623463.5	5466452.848	3355924.738	1207649.385	1367519.076	1074923.341	5948738.293	5228119.778	5621471.058	2558320.36	3025299.393	3514459.743	1463894.954	1707898.554	1652525.868
OTU100	10018.33704	73201.4242	22916.43862	43194.84908	54606.30883	23176.83376	0	0	0	131475.6123	67694.96705	54061.89905	15485.849	33369.98545	35156.3339	6957.31091	10494.86323	22908.99973	765521.938	2159406.155	1606826.316	799088.5355	1107775.141	932628.2398	303144.5025	487952.974	280964.1048	1252784.261	811499.8783	1101136.527	404701.6378	620955.7023	560450.1755	335622.0143	381669.5838	428149.714
OTU10039	229927.6022	308158.3725	438286.2568	163058.7779	258979.3395	213821.509	59430.70658	65926.47618	49543.9999	482723.0383	253235.734	242777.3071	114269.4354	99480.519	126067.5159	15410.19254	11915.67685	42168.5427	211828.3198	206826.4134	591672.465	314198.2655	301251.6648	194237.4554	54743.04018	42200.91228	33965.62855	82455.5035	70847.55425	105735.8242	55328.2941	65260.4561	63216.0853	21031.49511	28325.4727	29761.77328
OTU1006	0	0	0	8477.812433	1482.465695	12111.8458	0	0	0	0	0	0	0	0	0	0	0	0	0	0	0	0	0	0	6194.452555	1531.739797	1702.379172	0	0	0	0	0	0	0	0	0
OTU1019	25495.67088	55702.7098	51580.93943	121920.2491	182124.6277	132365.0357	45282.52035	61516.51525	34676.63178	0	0	0	0	0	0	13989.25349	16063.64985	26969.91258	18555.45058	40346.64128	94504.8834	95992.1377	82227.49028	43741.6941	0	0	0	0	0	0	21938.24424	24171.41575	36882.01308	0	0	0
OTU102	0	0	0	623066.1293	826653.0498	454174.971	664639.4618	479385.593	227800.1524	362804.4298	19847.99124	131662.6213	806183.4603	1213136.319	895588.0108	197765.4147	285784.0988	680465.476	0	0	0	834458.6573	984429.8163	692360.4833	345816.3713	526477.1165	234489.4507	0	0	0	0	0	0	236584.9899	353252.5188	381050.6465
OTU1026	0	0	0	25629.80093	21461.00269	19733.61608	21566.53331	25845.53378	20596.63881	0	0	0	0	0	0	0	0	0	0	0	0	125851.7969	120938.0152	129920.5457	0	0	0	7487.48059	17278.40557	65207.41898	0	0	0	69633.59285	74056.45635	76820.4956
OTU1039	0	0	0	46648.96107	28696.2609	11477.96655	24910.41562	33079.75235	27284.71603	0	0	0	84802.60078	55873.93773	105394.6153	0	0	0	0	0	0	31971.85835	24791.63735	57107.22668	0	0	0	0	0	0	0	0	0	0	0	0
OTU1044	0	0	0	11660.96091	17508.56097	10994.73104	0	0	0	0	0	0	0	0	0	3961.890903	2747.377943	6098.333515	0	0	0	37050.50918	26186.34968	22297.28243	0	0	0	0	0	0	6863.819768	4539.10853	5250.02255	0	0	0
OTU1046	0	0	0	3335.204955	16645.49308	2650.785235	0	0	0	0	0	0	0	0	0	0	0	0	0	0	0	0	0	0	0	0	0	0	0	0	0	0	0	0	0	0
OTU105	0	0	0	276282.5728	410589.418	308806.6618	0	0	0	0	0	0	343663.5045	235415.8407	391815.871	64836.80378	76669.4775	214750.028	0	0	0	515262.008	455522.933	376803.88	138498.0953	130041.1402	89604.0581	0	0	0	0	0	0	106901.2338	100339.5642	118763.2116
OTU1052	0	0	0	66662.5139	100973.414	77850.20908	44227.9114	48091.26848	34279.03993	76035.00515	41565.32315	58926.67963	57820.54353	30944.81315	50834.0819	0	0	0	0	0	0	89068.4077	81319.73915	55110.3201	0	0	0	0	0	0	0	0	0	0	0	0
OTU1056	370406.8525	215177.1215	329535.2978	303511.5778	401007.8858	423191.2005	138548.1938	167769.0549	99222.24833	562148.6218	674007.5955	443243.3825	387286.366	247300.4634	320794.5188	101313.9387	83272.03785	175740.7629	118491.3143	134679.1434	304492.4655	0	0	0	0	0	0	0	0	0	0	0	0	0	0	0
OTU106	0	0	0	122134.5132	222735.7919	17470.07079	0	0	0	599969.0718	107701.9194	199176.3272	253721.5263	182671.1941	224010.6787	55068.60743	39103.73058	137469.82	0	0	0	305077.03	296852.7123	351016.107	65197.79225	61285.4929	89557.43963	85724.1325	94513.57648	134403.7406	24671.7921	34334.7872	34995.6079	32539.61813	43299.36848	98860.90028
OTU1060	0	0	0	2080.162447	5147.583363	6660.568693	0	0	0	0	0	0	0	0	0	0	0	0	0	0	0	15175.46933	23913.99147	29482.22688	0	0	0	0	0	0	0	0	0	0	0	0
OTU1066	0	0	0	147731.9589	80598.35193	160740.4178	45561.89855	27160.95275	40205.75018	146209.4299	26643.3265	196898.9995	78546.4812	93444.94173	52793.99375	0	0	0	145804.398	81383.18448	165843.7107	94487.78783	48491.87153	91758.95478	0	0	0	55442.87655	132385.7268	186381.6041	25758.2201	37605.3797	67169.40293	13266.71135	11645.91723	17933.22127
OTU1067	0	0	0	3699.19712	6490.73359	10969.9788	0	0	0	0	0	0	32734.0323	8225.623688	27817.3847	0	0	0	0	0	0	0	0	0	0	0	0	0	0	0	0	0	0	0	0	0
OTU107	0	0	0	9845.796323	17532.69369	50288.30245	11298.97785	6507.783298	30475.46505	0	0	0	95705.03528	53588.77303	66626.07985	0	0	0	0	0	0	82298.14675	58871.5652	57038.49808	0	0	0	0	0	0	63796.63103	29287.17615	30804.89733	0	0	0
OTU1074	0	0	0	19181.22043	22204.36155	5483.314778	0	0	0	0	0	0	0	0	0	0	0	0	0	0	0	45273.92965	84513.83005	51708.2701	0	0	0	0	0	0	0	0	0	14016.5782	4797.482978	14664.86038
OTU108	0	0	0	508278.789	760597.1158	650797.819	206185.7632	225876.8862	111167.2711	0	0	0	281596.9418	137829.7853	261273.9778	0	0	0	0	0	0	390047.5225	431768.2758	287566.5138	130899.5787	177014.0628	160898.7836	0	0	0	217663.3448	380139.1723	295137.6198	0	0	0
OTU1081	0	0	0	18975.12885	9548.16643	11932.27317	5159.37749	5840.009858	4782.148615	0	0	0	0	0	0	0	0	0	0	0	0	0	0	0	0	0	0	0	0	0	0	0	0	0	0	0
OTU1082	0	0	0	18305.70312	13074.9606	4058.134955	0	0	0	0	0	0	13900.24177	6439.45657	634.179117	0	0	0	0	0	0	27335.88058	52311.15043	39168.76678	0	0	0	0	0	0	0	0	0	0	0	0
OTU10823	0	0	0	119976.1569	153582.01	109181.2144	0	0	0	0	0	0	143438.0008	104232.3569	135510.0966	0	0	0	0	0	0	0	0	0	34177.437	39365.12278	19821.19054	0	0	0	0	0	0	21481.39976	11490.12736	31544.39893
OTU1088	0	0	0	70992.6021	107843.1543	73853.14325	41018.34425	62329.37793	28863.23993	0	0	0	54278.32515	36087.30325	48968.23895	6615.035048	10659.92235	29377.40943	0	0	0	51926.51143	66583.0758	23323.43352	11515.19636	20246.3954	10957.42508	0	0	0	0	0	0	0	0	0
OTU109	0	0	0	489648.177	779747.0185	548374.1175	271038.2883	389472.727	201311.5552	642723.1203	401098.872	329584.319	1038284.825	751144.235	918204.496	242613.3928	309381.529	589826.4738	0	0	0	1567132.809	1445892.294	1140930.934	507208.3993	525102.1375	472448.2653	324689.4998	203812.4812	570316.7718	611428.136	800936.5043	969809.3685	687566.444	804016.9105	819771.9585
OTU1091	368542.4523	230167.8257	50105.09333	137011.4874	160613.2311	247038.8782	100694.7104	40460.15733	87249.53498	0	0	0	388814.579	240320.7445	182245.4578	63401.6882	54475.0312	81640.1048	0	0	0	288697.852	130575.6968	116519.0733	0	0	0	60133.60605	33167.88083	42234.8789	0	0	0	0	0	0
OTU1095	0	0	0	0	0	0	12912.00671	6689.585798	2929.336545	0	0	0	2601.762238	3327.219268	15865.75224	0	0	0	0	0	0	0	0	0	0	0	0	0	0	0	0	0	0	0	0	0
OTU1098	0	0	0	0	0	0	32247.52698	41858.93955	27959.58268	0	0	0	35520.58798	18221.1769	25459.1659	0	0	0	0	0	0	48783.90198	72538.22695	63268.2216	0	0	0	0	0	0	0	0	0	0	0	0
OTU11	600960.766	744529.9133	745820.0065	743197.3095	1119118.728	881745.3613	325494.864	373153.4245	188754.2599	1858740.699	981385.5335	1037825.758	806185.862	495700.5238	538775.04	95580.43	134446.4313	318355.1825	698797.4385	643382.3653	1827661.979	949497.2465	904056.3425	502365.6835	200360.3427	243796.087	175943.0605	611762.6688	433963.9395	514461.6135	346317.2915	419181.169	380038.9083	201118.8714	245056.1772	257977.7168
OTU110	0	0	0	6596.222678	14351.82686	45228.81605	0	0	0	0	0	0	155976.8224	103987.5495	210106.5314	0	0	0	0	0	0	62662.03585	36837.34898	94112.924	12745.16459	0	27522.59715	0	0	0	125892.7349	83133.34698	65709.3568	0	0	0
OTU1101	0	0	0	22948.21722	8295.61761	11681.11796	0	0	0	0	0	0	0	0	0	0	0	0	0	0	0	12834.70881	33986.55313	30104.25568	0	0	0	0	0	0	0	0	0	0	0	0
OTU11020	122049.449	138739.6294	94618.9537	0	0	0	0	0	0	261659.3725	176081.9331	264394.1713	181439.3738	133720.505	121242.2651	0	0	0	65469.68048	12836.45726	99000.32375	0	0	0	0	0	0	0	0	0	0	0	0	0	0	0
OTU11040	2563843.968	2284996.915	2278100.517	0	0	0	0	0	0	2006223.16	1685850.928	2366148.497	0	0	0	0	0	0	1960593.923	1355677.781	2213840.393	0	0	0	0	0	0	0	0	0	0	0	0	0	0	0
OTU11058	142355.4048	169184.3152	132721.1441	332126.2578	426907.5338	335536.998	0	0	0	366485.2528	424637.485	440389.4888	390158.5508	273796.4418	263585.9468	81251.432	121971.3363	190574.1979	263930.7	275234.8608	575350.342	436593.4093	321485.501	319719.157	136109.3101	121768.2914	122902.9904	378993.2655	307729.5385	401070.7273	184583.1198	201665.4795	166784.0512	128797.8857	130315.4292	132455.9511
OTU111	0	0	0	0	0	0	43260.84138	21096.44123	10338.77786	0	0	0	0	0	0	0	0	0	0	0	0	147947.2224	166102.9777	127405.2281	0	0	0	0	0	0	0	0	0	23331.8772	13656.28603	23125.18478
OTU11175	0	0	0	26122.76288	26667.1202	20926.82193	0	0	0	0	0	0	0	0	0	0	0	0	0	0	0	0	0	0	0	0	0	0	0	0	0	0	0	0	0	0
OTU112	0	0	0	91848.09353	24740.93341	106091.4148	146194.706	58956.29333	137421.9442	111140.4567	137032.3102	194466.0216	390667.9408	264180.08	271061.7833	0	0	0	0	0	0	415361.9068	255280.2713	446044.916	259087.055	149248.7236	209982.7683	0	0	0	316885.548	218382.8654	575537.855	478241.3348	420778.7968	307794.6765
OTU11249	37230.69855	51505.97698	135589.2239	227808.3837	216953.7561	272580.1638	76172.40275	68375.86478	84646.84445	206098.2665	69708.8196	228991.6251	83283.58728	93554.41328	106236.792	0	0	0	160581.724	118248.4162	545549.3208	190476.4221	231569.0827	266509.7613	43367.2363	37487.3134	55717.76448	94368.8949	198949.1589	169808.1722	43886.78163	70746.4145	101847.8821	57233.59243	51251.50745	47056.50415
OTU1125	0	0	0	0	0	0	28412.7235	13006.9903	4582.012228	0	0	0	31914.10618	11960.98061	76912.9013	3471.207743	15299.2399	34207.93918	0	0	0	47808.9409	43224.15458	39786.65125	0	0	0	0	0	0	21580.93045	5866.112375	7331.650718	0	0	0
OTU113	0	0	0	6760.48608	6740.664698	13977.64501	0	0	0	0	0	0	70768.04985	37728.0538	78062.296	0	0	0	0	0	0	48259.9743	44633.485	47280.21008	0	0	0	0	0	0	0	0	0	40671.2493	35034.55853	27611.8067
OTU1134	0	0	0	81362.55818	74546.05055	90103.56933	0	0	0	0	0	0	0	0	0	0	0	0	0	0	0	0	0	0	0	0	0	0	0	0	0	0	0	0	0	0
OTU114	952377.408	1319103.106	579682.606	305332.4823	319370.4555	439357.8968	132270.8703	104339.6828	123833.4563	1171556.297	1027013.637	1214879.189	383251.9868	292070.1473	357279.9475	42399.59475	42793.72198	129852.1849	957486.6263	588254.5588	420719.7428	569375.679	461770.7473	488995.0225	226555.3223	128664.8778	159230.6017	2316214.152	2091270.237	2547004.43	686003.922	475223.7015	832173.1563	0	0	0
OTU11454	0	0	0	42439.80355	38938.5715	34957.51283	27389.21025	52083.02323	12398.55084	0	0	0	40742.74498	30526.4757	43957.68893	24801.18855	5584.57778	41287.406	0	0	0	209543.9446	211571.5909	165262.8472	58614.13385	57423.06673	43135.12588	0	0	0	0	0	0	0	0	0
OTU1158	0	0	0	6200.775728	6732.98848	1930.840235	9256.306625	6502.972755	4191.08188	0	0	0	0	0	0	0	0	0	0	0	0	0	0	0	0	0	0	0	0	0	3147.946168	7900.089093	4945.873145	0	0	0
OTU1159	0	0	0	12604.72966	16472.27489	5538.27758	0	0	0	0	0	0	18196.50817	14323.55957	7993.95888	0	0	0	0	0	0	40534.06675	31374.53183	23970.69983	0	0	0	0	0	0	0	0	0	0	0	0
OTU1160	0	0	0	30380.83048	26567.84873	25578.89733	0	0	0	0	0	0	30614.75858	4313.80278	25669.5747	0	0	0	0	0	0	47189.24273	36729.35333	49656.03833	0	0	0	0	0	0	0	0	0	0	0	0
OTU1162	204675.7605	285489.5265	297434.6363	0	0	0	0	0	0	962349.7965	665071.0778	654641.6443	0	0	0	0	0	0	684339.1105	1039158.573	1709319.743	0	0	0	0	0	0	374919.9358	275353.9343	438605.2828	0	0	0	0	0	0
OTU11635	0	0	0	28985.309	21119.67604	0	68554.48385	50715.29678	37733.56735	0	0	0	55490.7758	37091.61895	65209.8079	0	0	0	0	0	0	154901.2717	160005.2644	182013.4256	78078.6181	62094.6188	40581.542	0	0	0	0	0	0	92718.8102	60686.73813	76214.69085
OTU1164	0	0	0	16762.66551	38584.61693	22995.32611	18032.83036	10877.98167	7313.98614	6272.369613	20868.90877	1585.420415	46444.44233	28571.32878	35077.54058	6380.806938	11021.49932	26337.68503	0	0	0	35585.35023	44829.78843	15734.75754	0	0	0	0	0	0	0	0	0	0	0	0
OTU11673	0	0	0	4963.626085	7987.84424	8471.16211	0	0	0	0	0	0	9048.87861	3668.491125	47794.00223	0	0	0	0	0	0	0	0	0	0	0	0	0	0	0	0	0	0	0	0	0
OTU1168	0	0	0	0	0	0	6410.53685	6372.273703	0	0	0	0	10623.48164	9622.99223	3644.798158	0	0	0	0	0	0	0	0	0	0	0	0	0	0	0	0	0	0	0	0	0
OTU1169	0	0	0	10820.32621	28948.41915	9462.437873	48729.89795	56356.13715	38069.9683	0	0	0	54472.14423	45008.5672	70514.29855	27984.31198	18026.83476	63978.63155	0	0	0	141315.9817	120755.0194	104117.5846	85722.09095	70465.81848	52483.76045	0	0	0	38758.43498	51664.31983	87200.1207	0	0	0
OTU117	0	0	0	320003.521	458220.4138	422878.4045	118439.5361	128707.3684	117511.0942	0	0	0	150607.8391	56446.0833	158160.8095	0	0	0	0	0	0	322400.0308	329434.019	271305.0355	62908.74463	74866.46485	74189.5784	0	0	0	60111.81235	70845.52635	78697.6174	101841.5253	145087.3779	143679.2426
OTU1172	0	0	0	8277.175873	31799.7236	5660.25438	9856.784683	6592.958308	2103.271645	0	0	0	17743.56329	825.3897165	17658.80801	0	0	0	0	0	0	19086.7612	32073.702	24903.4839	0	0	0	0	0	0	0	0	0	0	0	0
OTU118	0	0	0	1197984.307	1119001.568	1097792.221	386293.2353	479813.2048	279543.042	0	0	0	0	0	0	0	0	0	291945.8343	235672.3313	560248.6298	0	0	0	0	0	0	0	0	0	0	0	0	0	0	0
OTU1180	0	0	0	18769.04749	50696.51	3256.80193	44034.19953	56635.95293	34123.2752	0	0	0	76515.06725	24826.75639	63862.99588	0	0	0	0	0	0	134792.1208	129655.351	112655.046	32930.6841	39066.7315	14014.99759	0	0	0	0	0	0	0	0	0
OTU119	1202167.335	1424675.928	639369.7055	754971.2945	676544.5085	1130463.93	339182.1208	259921.268	364941.0765	1305290.828	1068886.721	1575636.881	716283.5323	541051.7913	539743.063	152768.5726	153161.5589	249155.3124	794017.8975	476287.8598	235998.2529	867011.43	576636.96	584208.5863	250034.2595	158730.8318	126647.0361	438484.577	296258.7635	552701.5005	230223.8176	122264.6687	289000.6568	115481.7405	143926.5897	121123.5366
OTU11910	0	0	0	0	0	0	26918.3847	33346.69765	12114.28898	0	0	0	36964.51125	25416.67645	43283.2474	0	0	0	0	0	0	34903.92785	49427.08745	30549.9598	0	0	0	0	0	0	0	0	0	0	0	0
OTU1196	0	0	0	36222.0909	25638.14938	19344.65705	0	0	0	0	0	0	49323.36833	32342.45598	53714.80313	0	0	0	0	0	0	28127.79328	26921.40063	29185.25605	0	0	0	0	0	0	0	0	0	0	0	0
OTU1198	0	0	0	8647.907698	7241.12041	4195.74862	0	0	0	0	0	0	0	0	0	0	0	0	0	0	0	0	0	0	0	0	0	0	0	0	880.282122	7431.092138	5999.043845	0	0	0
OTU120	51000.91145	85232.11055	37135.19113	0	0	0	0	0	0	0	0	0	0	0	0	0	0	0	0	0	0	0	0	0	0	0	0	0	0	0	0	0	0	0	0	0
OTU1204	786360.1105	673643.724	1014330.125	0	0	0	0	0	0	0	0	0	0	0	0	0	0	0	164200.4279	396461.5625	323033.6408	0	0	0	0	0	0	0	0	0	16303.71898	19138.07904	13095.70171	0	0	0
OTU1206	0	0	0	8946.18465	12960.73024	2600.10672	4538.838185	8286.109078	6465.569095	0	0	0	0	0	0	0	0	0	0	0	0	20445.29172	22727.11213	18269.41512	0	0	0	0	0	0	0	0	0	0	0	0
OTU1207	0	0	0	16865.9161	41515.4867	19013.72924	0	0	0	0	0	0	25681.17738	12668.69745	16275.23327	0	0	0	90800.56478	113419.6076	240814.3257	77018.13633	94137.48428	59815.63618	0	0	0	103293.1221	62576.5732	89047.29365	69924.64328	82386.75333	108678.2889	0	0	0
OTU121	0	0	0	276172.7978	144843.0143	321616.6923	125869.3759	88361.68535	144048.4872	371184.4315	320720.4063	423566.5573	457023.804	278753.3193	384409.8173	106808.8465	29619.87175	92054.86538	0	0	0	323364.6623	129770.5412	167377.134	61075.4513	29376.52125	36620.0004	18025.12795	67185.10153	15193.62301	44140.824	48159.23528	80951.1598	0	0	0
OTU1211	0	0	0	7389.896423	15740.74742	1109.188179	19387.8586	16712.73537	13081.49292	0	0	0	11484.62784	19451.03067	23315.01276	0	0	0	0	0	0	56961.6668	78347.87173	41558.54908	0	0	0	0	0	0	0	0	0	5384.485688	2178.074202	6273.83797
OTU1219	0	0	0	30475.8661	31843.26385	31156.40723	9499.18832	19682.9551	6829.456288	0	0	0	25303.61518	12296.93376	15082.12658	0	0	0	0	0	0	0	0	0	0	0	0	0	0	0	0	0	0	0	0	0
OTU1223	0	0	0	33495.14055	56209.36488	57241.33138	20971.89334	30276.5588	15000.72699	0	0	0	0	0	0	0	0	0	0	0	0	0	0	0	0	0	0	0	0	0	8992.348943	2222.191394	7432.735188	0	0	0
OTU1224	0	0	0	17676.66555	7441.083853	7377.702618	0	0	0	0	0	0	10890.72793	2844.771495	18100.63162	0	0	0	0	0	0	0	0	0	0	0	0	0	0	0	6928.16279	24207.25877	41782.35715	0	0	0
OTU1226	0	0	0	16562.13162	11562.09696	5429.685233	0	0	0	0	0	0	0	0	0	0	0	0	0	0	0	12080.37507	23393.94186	36489.86875	0	0	0	0	0	0	0	0	0	0	0	0
OTU123	0	0	0	11969.08819	30233.30303	48183.77808	0	0	0	0	0	0	44041.61108	0	40643.55605	0	0	0	0	0	0	128410.9508	149170.602	45419.54053	46601.55843	29181.69205	5986.03349	0	0	0	0	0	0	17046.57138	7024.111875	22543.64576
OTU1230	0	0	0	46319.9698	59191.72013	48563.73065	41952.33218	29656.23913	18847.85038	258415.8178	200258.5647	258012.4308	97308.30355	107242.3434	130402.9162	21403.26196	31131.2209	52981.29148	670149.7885	443007.061	1040500.234	574511.3715	501736.231	411361.744	165858.1435	210361.5198	163838.0682	0	0	0	0	0	0	0	0	0
OTU124	0	0	0	313917.8995	536077.3548	354754.0543	0	0	0	359629.7375	165274.0234	233757.9907	430631.7408	243636.8921	377017.0318	0	0	0	0	0	0	475643.6048	566961.2313	409738.352	149128.1458	160477.2313	107498.9672	0	0	0	36979.48473	35395.3287	61737.78295	108031.6271	100950.8234	113082.7445
OTU1245	0	0	0	0	0	0	21870.25843	11808.84283	4268.587473	0	0	0	0	0	0	0	0	0	0	0	0	0	0	0	0	0	0	0	0	0	0	0	0	0	0	0
OTU125	69802.73873	105940.4269	73407.28223	0	0	0	0	0	0	0	0	0	0	0	0	0	0	0	0	0	0	0	0	0	0	0	0	0	0	0	0	0	0	0	0	0
OTU1257	46378.77648	107907.7231	41678.42413	0	0	0	0	0	0	0	0	0	0	0	0	0	0	0	0	0	0	0	0	0	0	0	0	0	0	0	0	0	0	0	0	0
OTU1258	0	0	0	71621.66603	77270.52805	76694.6798	46632.9816	64217.93545	29101.32473	0	0	0	126966.5752	101957.944	102274.9809	27551.0696	40907.96688	72099.75763	0	0	0	0	0	0	0	0	0	0	0	0	0	0	0	0	0	0
OTU126	0	0	0	17615.43772	26495.72013	9611.654643	0	0	0	0	0	0	53194.5636	25073.88798	56883.0263	0	0	0	0	0	0	93524.35643	102272.5342	66333.52438	0	0	0	0	0	0	0	0	0	10227.53391	9336.055038	17147.50272
OTU129	0	0	0	64601.52763	141898.0111	15455.58532	96588.2397	81247.66415	41938.2268	0	0	0	169625.995	33746.586	135019.3354	0	0	0	0	0	0	172155.9969	221763.4649	154294.2075	52072.19513	60773.1983	3805.077945	0	0	0	0	0	0	46033.1233	4749.876058	49896.47265
OTU1293	0	0	0	3199.66307	9763.06369	19230.81662	0	0	0	10006.73279	26764.665	17931.18302	39954.00705	25955.9426	46453.75635	0	0	0	0	0	0	28673.79233	18330.92287	9735.69271	0	0	0	0	0	0	7539.877655	4581.757578	18028.8775	8775.1264	3092.606245	5026.693985
OTU13	774975.2043	985068.9415	1013192.716	0	0	0	0	0	0	1581846.2	1532986.31	1421847.435	920383.756	694827.852	859603.9308	147164.7695	187913.8051	364873.855	2953439.748	3589600.305	6101844.658	0	0	0	0	0	0	0	0	0	0	0	0	0	0	0
OTU1300	0	0	0	0	0	0	26101.64853	25819.49595	2290.102141	0	0	0	24423.40463	31838.2236	50732.78458	0	0	0	0	0	0	0	0	0	0	0	0	0	0	0	0	0	0	0	0	0
OTU1302	0	0	0	2522.395345	273.8443063	4441.085695	0	0	0	0	0	0	0	0	0	0	0	0	0	0	0	8851.509618	7495.858795	10537.54142	0	0	0	0	0	0	0	0	0	0	0	0
OTU135	0	0	0	130534.7974	139222.0101	126755.7161	125200.6759	67452.90048	82576.94415	0	0	0	261300.8603	206778.3094	210103.1008	61958.1061	55545.90045	68854.8301	0	0	0	253885.381	266803.7765	384887.877	129396.3828	111040.445	63104.82373	0	0	0	121533.3852	169455.4732	174915.3108	141344.0089	133596.7461	175482.5232
OTU1356	0	0	0	31353.72288	46483.1184	34989.88753	0	0	0	0	0	0	0	0	0	0	0	0	0	0	0	0	0	0	0	0	0	0	0	0	0	0	0	0	0	0
OTU136	0	0	0	95230.431	172678.1753	76553.81753	71424.99638	79936.4651	36667.9554	0	0	0	89589.38798	37736.8011	148259.1845	0	0	0	0	0	0	133253.5183	126844.929	170214.9908	25486.57125	22229.5633	21371.71583	0	0	0	0	0	0	50007.85235	35615.39195	46168.19043
OTU1368	0	0	0	9886.08507	17056.79454	0	0	0	0	0	0	0	0	0	0	0	0	0	0	0	0	36015.07125	40947.41318	34566.4943	0	0	0	0	0	0	0	0	0	0	0	0
OTU1379	0	0	0	19195.99999	15605.12805	1558.382022	0	0	0	0	0	0	7661.46631	6715.55155	26848.0213	0	0	0	0	0	0	0	0	0	0	0	0	0	0	0	0	0	0	0	0	0
OTU138	0	0	0	77338.986	13215.80298	71198.67103	9562.39641	2288.383208	5701.638833	0	0	0	196668.6757	137858.5714	244142.9722	0	0	0	0	0	0	94829.04475	50071.22265	85889.3287	0	0	0	0	0	0	24349.15026	25616.5222	54225.8156	43013.6128	32584.6812	25799.50678
OTU1383	0	0	0	27877.36755	34955.3974	31323.34668	10838.24113	21198.1548	8523.643408	0	0	0	18753.84283	11131.99973	29953.88388	0	0	0	0	0	0	0	0	0	0	0	0	53217.8504	41194.8081	49149.78538	32391.6537	29922.43255	59642.92918	0	0	0
OTU139	0	0	0	108888.2476	148369.528	102063.0924	125261.1188	154453.9881	63774.76308	0	0	0	181727.946	107463.6711	174427.5784	0	0	0	0	0	0	369500.6478	344426.0253	242898.1654	89718.603	86746.33245	32716.07675	0	0	0	0	0	0	60631.46638	73847.02848	77660.83905
OTU1406	0	0	0	26686.95883	24694.41391	33406.15305	20574.14495	28885.44113	10155.42946	57941.38768	4437.35268	57035.28673	28193.18115	18470.36703	11637.84406	3565.4937	2064.115236	18587.19396	0	0	0	0	0	0	0	0	0	38018.38295	11123.36095	56462.2831	0	0	0	0	0	0
OTU141	0	0	0	46162.0484	72700.38563	12276.74606	73821.46533	53684.31458	32225.69218	0	0	0	74841.52313	20315.40192	72702.11828	0	0	0	0	0	0	216884.2593	247978.4942	199727.6035	28724.25975	43408.99038	20671.49933	0	0	0	0	0	0	33695.27813	29562.80893	62399.61998
OTU142	0	0	0	68247.38038	92544.25195	67609.86805	14347.76521	26887.35918	17253.72593	0	0	0	71304.48583	47068.77818	51122.61878	0	0	0	80896.0339	120149.9956	221022.5902	156439.6644	150112.5122	71545.24243	0	0	0	109243.4909	122058.8937	86847.73348	87878.40593	98202.15908	114310.6813	48276.3449	51533.50733	57065.96695
OTU1423	181196.1145	409813.9543	256983.0283	198130.6285	316178.4295	277103.4895	93286.06225	127357.1444	47510.8036	733138.858	446748.7268	481217.4955	328194.4045	207856.7109	243633.2528	49740.39915	62077.16605	129152.9008	460977.1413	401459.6265	774690.034	280765.3015	302517.7363	195343.888	89604.6606	116655.1738	106513.8884	423200.1628	318924.06	521485.6248	163354.7316	220485.8823	232747.7086	131096.2685	167649.9291	162139.4192
OTU144	3743037.515	2391691.454	2962520.79	895199.2003	987352.5678	1125480.955	369957.7338	380421.8963	297280.7848	3154872.98	4806690.958	3846033.048	628639.4505	599510.1125	890415.1345	137546.4798	97228.01605	213044.7292	1653730.442	1122655.925	1130948.86	500095.3308	604853.3075	517736.1218	78002.67688	114294.9214	64086.48308	965583.258	744408.2933	1372846.815	0	0	0	0	0	0
OTU1446	196306.1615	246815.689	236719.6058	150604.8821	220272.3594	193401.8116	63557.41993	76501.0682	32931.33245	367522.2808	223289.284	235991.9841	152730.9324	95116.25963	125746.8058	23052.43102	20572.13174	62337.03443	136764.6468	156977.77	405641.5088	177355.6501	193083.2303	101934.689	40525.71208	41614.50218	34205.8095	76459.53165	93359.25725	76806.3804	38807.61195	42155.08925	51530.5557	18586.17093	26717.5851	20439.08689
OTU145	0	0	0	167552.1178	212226.1447	166464.8738	108526.2411	131979.8598	56554.66018	0	0	0	114428.5861	52279.01828	76735.0811	3746.880295	15263.17928	51776.4481	0	0	0	106142.0543	89037.02715	65991.4614	0	0	0	0	0	0	3388.02105	2862.9665	13597.86914	7541.950988	10764.3896	12518.94031
OTU1452	0	0	0	244146.1357	274893.2323	273351.6795	122180.303	190216.6537	66346.38573	186291.3857	52631.74033	17418.80971	136643.1579	108425.6506	215588.2413	30015.66848	56611.64503	94124.15985	0	0	0	160056.5825	152954.6331	214892.4447	0	0	0	0	0	0	16507.7064	15950.23101	17892.2259	56601.5861	47271.67393	59945.96043
OTU146	414821.949	343027.5008	496659.5585	0	0	0	193304.376	266956.7255	145366.8002	0	0	0	214923.809	382028.189	90306.0339	0	0	0	287708.634	496698.809	741936.2668	331243.5165	281178.9143	266996.1043	0	0	0	0	0	0	0	0	0	0	0	0
OTU1460	14195.02526	157.2213785	14674.77786	0	0	0	0	0	0	0	0	0	0	0	0	0	0	0	0	0	0	0	0	0	0	0	0	0	0	0	0	0	0	0	0	0
OTU1461	0	0	0	4920.960903	8985.655833	4978.978548	0	0	0	0	0	0	8173.28927	7684.60028	5911.42338	0	0	0	0	0	0	0	0	0	0	0	0	0	0	0	0	0	0	0	0	0
OTU1469	0	0	0	68702.89725	86520.81185	52148.92985	54917.30978	65451.82343	27762.10993	0	0	0	78267.83818	42848.04448	72591.56953	0	0	0	0	0	0	0	0	0	0	0	0	0	0	0	0	0	0	0	0	0
OTU1482	0	0	0	0	0	0	12356.61336	13059.13051	2637.659773	0	0	0	0	0	0	0	0	0	0	0	0	43226.25553	27152.9484	39993.14445	0	0	0	0	0	0	0	0	0	11522.13781	16590.15022	13453.76248
OTU1483	0	0	0	0	0	0	24101.56509	16114.92961	12924.12963	0	0	0	20180.12506	25950.17403	35670.6284	4541.73403	11545.23469	12481.86358	0	0	0	28027.8851	44675.28898	40969.07773	0	0	0	0	0	0	0	0	0	0	0	0
OTU1489	0	0	0	62516.5721	57393.7386	41328.2964	43864.27698	17062.66409	13254.59322	105961.9243	48914.7022	96437.56355	45900.08573	51027.88445	56305.10528	0	0	0	0	0	0	0	0	0	0	0	0	0	0	0	0	0	0	0	0	0
OTU15	1490647.809	2156704.14	2187229.49	1132504.187	1529807.521	1235166.553	470362.4825	548157.467	292668.2508	2233667.76	1226200.205	1194994.713	818819.909	487573.1093	742708.3253	112623.2586	101410.3319	331663.172	839985.3005	787577.3848	2212985.435	1164250.925	994798.8678	691181.3793	192397.118	201931.3689	171291.6982	751911.3365	674447.2783	864443.8378	401214.709	412937.3365	414142.4175	181716.0024	221860.6399	203827.7481
OTU150	0	0	0	63805.39843	92701.45935	641.7822298	129915.6814	105944.839	83844.9851	0	0	0	126590.9363	39972.36863	179966.53	0	0	0	0	0	0	330184.0808	332586.2845	336688.2243	96335.67828	76338.92898	23680.77984	0	0	0	0	0	0	105196.6856	79387.9339	118669.0943
OTU1504	0	0	0	4892.420888	11702.75692	2711.809003	0	0	0	0	0	0	5907.053645	0	9247.374845	0	0	0	0	0	0	32919.4083	24811.11269	27516.37815	0	0	0	0	0	0	16561.66489	17792.17102	14859.26713	0	0	0
OTU1506	0	0	0	22412.16111	11688.08126	0	0	0	0	0	0	0	12308.60231	13006.9861	13566.74477	0	0	0	0	0	0	26174.7627	37726.66218	39401.2649	0	0	0	0	0	0	0	0	0	0	0	0
OTU151	0	0	0	0	0	0	38733.57505	78853.78093	53866.01065	0	0	0	0	0	0	0	0	0	27011.31763	23769.87049	105832.5157	131909.5775	104309.398	76163.46748	0	0	0	0	0	0	0	0	0	0	0	0
OTU1517	290965.9835	342419.6995	212535.6487	0	0	0	0	0	0	0	0	0	0	0	0	0	0	0	0	0	0	0	0	0	0	0	0	0	0	0	0	0	0	0	0	0
OTU153	0	0	0	0	0	0	38531.67685	48856.2348	20502.472	0	0	0	25595.1776	8653.61457	45806.5899	0	0	0	0	0	0	129862.2992	178083.2264	196713.5654	0	0	0	0	0	0	0	0	0	19238.45115	3583.987033	14022.53524
OTU155	40154.2597	18108.15357	28760.93723	265336.5318	408455.7285	303156.636	77548.5722	126341.5791	60183.18915	253242.1775	199642.0823	174279.5726	231694.61	176204.691	216476.6364	35638.1013	43850.74075	69629.42765	0	0	0	280744.0065	252319.787	136206.6801	49645.99003	63489.23335	57607.54033	0	0	0	0	0	0	0	0	0
OTU156	1393688.064	1559893.743	1108462.488	901468.2648	1016137.035	891786.2945	296886.311	379944.8063	338435.451	1586172.975	1939375.648	2104165.069	896243.0275	734833.29	702665.4483	211158.2631	196870.1385	296170.637	878375.7193	961638.5205	900653.7248	1047726.042	777084.0395	933731.2875	369148.3083	298243.934	241934.8078	0	0	0	187266.9674	144633.2746	212909.1418	0	0	0
OTU158	310874.6833	313124.4218	223400.5713	0	0	0	190133.7298	123824.3291	155678.9609	913913.8915	1412588.354	1684831.177	479786.9765	609039.1198	287376.0885	91194.85403	59036.44385	128165.62	950177.209	289472.0655	793248.2825	328425.5833	255762.2673	239299.4373	69166.73875	50738.29378	82911.30468	0	0	0	51413.07525	122618.8086	153351.9847	0	0	0
OTU1589	0	0	0	0	10750.46605	31768.89475	935.062355	2386.627267	7044.920198	0	0	0	56276.74108	35752.59348	55385.92383	0	0	0	0	0	0	25847.7506	28912.06428	21873.45726	0	0	0	0	0	0	36209.90728	7250.338053	34135.62043	28256.56158	23074.66568	18682.08865
OTU161	0	0	0	134971.3195	177925.4286	157529.7168	61899.45238	75401.71678	62643.49028	0	0	0	162513.2915	117307.7181	148747.1225	22714.10717	39668.6979	70049.43153	0	0	0	396069.2425	388919.1483	223315.1282	83181.16275	103975.9607	81025.64945	0	0	0	129274.0466	176477.7759	199165.0155	108120.6282	127367.7927	145981.1132
OTU1616	0	0	0	0	0	0	15942.94364	21473.55759	11311.38075	67117.62908	49057.43308	78983.49768	0	0	0	0	0	0	0	0	0	0	0	0	0	0	0	0	0	0	0	0	0	0	0	0
OTU165	397545.4058	360151.2208	291677.5098	0	0	0	0	0	0	821739.5655	503745.8068	558389.721	478922.3695	350647.2685	396246.254	83951.71173	83855.49138	221567.1128	532228.8408	338055.4168	1150207.339	834551.6735	696911.9225	426453.4238	156923.9297	204071.1539	136930.5991	534963.5538	353319.8693	439442.6318	0	0	0	0	0	0
OTU167	0	0	0	66949.46443	59361.24665	19252.14182	75816.08265	44899.99618	59113.17543	0	0	0	70726.9096	65689.10113	145182.4611	0	0	0	0	0	0	151334.9776	141763.3309	215438.4275	51437.4454	48005.8555	23504.54698	0	0	0	0	0	0	85392.03248	73230.11728	101438.4877
OTU168	0	0	0	95260.7376	165020.4972	91950.9745	0	0	0	318010.1343	0	111101.005	117763.5146	81232.82865	152602.2818	0	0	0	0	0	0	359394.181	284740.5598	270142.7295	66362.06455	47081.98225	34517.34198	0	0	0	30194.12553	47514.05255	26260.07643	81000.23028	50239.07873	73648.41995
OTU169	0	0	0	0	0	0	38244.93853	35541.1472	17172.21303	0	0	0	127244.1213	63099.74773	81284.19043	0	0	0	0	0	0	0	0	0	0	0	0	0	0	0	0	0	0	0	0	0
OTU17	0	0	0	840251.3915	664631.1553	1308058.523	388526.7245	213787.3057	477818.383	1358607.868	1034367.028	1236515.863	1521488.217	768060.8278	1151156.008	444800.7183	300091.532	424035.3803	0	0	0	980410.642	629120.1378	853094.5873	413985.6875	284837.9583	218629.1739	260317.8425	175504.29	310001.4678	496436.7423	369789.9888	651550.9635	467689.4363	440530.3395	363895.811
OTU170	0	0	0	6639.391628	22276.71378	43414.83385	0	0	0	24166.67549	15150.45723	18361.51713	58642.99548	44754.79598	81276.53095	0	0	0	0	0	0	52483.84193	31082.5018	32177.29595	0	0	0	0	0	0	7545.326545	4134.957845	23392.92182	39239.7661	14500.3778	14483.31485
OTU171	0	0	0	12393.92362	47209.73328	90798.50208	0	0	0	0	0	0	153534.0579	111418.0384	184923.3435	0	0	0	0	0	0	106812.1123	68073.16535	18197.87574	0	0	0	0	0	0	60522.07365	19390.75393	37475.81683	88058.04975	39937.16438	34994.5185
OTU172	60347.66548	53519.76723	73501.9735	0	0	0	0	0	0	0	0	0	0	0	0	0	0	0	85152.68483	112082.9258	203332.2469	0	0	0	0	0	0	0	0	0	0	0	0	0	0	0
OTU173	0	0	0	19000.62419	22002.85623	7355.905523	0	0	0	0	0	0	16107.7621	26421.19123	153037.2742	0	0	0	0	0	0	66509.61575	47716.53768	102201.0218	9334.061583	0	5524.826433	0	0	0	0	0	0	8692.485393	11328.30141	13551.26631
OTU174	0	0	0	19870.62795	23814.47702	7920.044808	0	0	0	0	0	0	0	0	0	0	0	0	0	0	0	85607.5336	56278.54318	62402.6375	0	0	0	0	0	0	0	0	0	0	0	0
OTU1743	0	0	0	10168.43684	22463.02291	6211.736158	11133.06039	8512.27659	7905.776733	0	0	0	11943.07943	17165.25233	42549.36575	0	0	0	0	0	0	52463.56808	57895.118	64753.79555	0	0	0	0	0	0	0	0	0	0	0	0
OTU1745	0	0	0	0	0	0	20870.14756	9283.7377	13674.55167	0	0	0	7920.140643	1188.116994	3905.820988	0	0	0	0	0	0	45669.2003	58007.64593	47198.10733	17050.44701	23665.45635	3942.687295	0	0	0	0	0	0	0	0	0
OTU1756	0	0	0	45193.77148	34071.1502	40976.06053	0	0	0	0	0	0	24404.7605	4425.45143	24425.81023	4688.613515	9713.91532	14780.88401	0	0	0	52589.26393	62363.85008	43424.05478	0	0	0	0	0	0	17184.44362	13616.95708	17970.54034	0	0	0
OTU177	0	0	0	13571.06917	4818.155945	13812.85041	0	0	0	0	0	0	44589.5763	30450.47973	72029.08938	0	0	0	0	0	0	21076.96431	19646.79953	60182.4407	0	0	0	0	0	0	4438.478285	14695.20077	51950.7713	31156.28938	30430.8106	35023.51118
OTU178	0	0	0	211933.9661	307145.3555	245664.8937	79414.10043	119158.3145	65277.19868	182334.7626	83352.5883	75669.01825	144649.6913	127391.0802	145109.2033	29338.87563	32634.80395	67961.46668	102684.1606	32444.68628	340800.569	391965.5495	389269.6283	209562.7536	94269.91575	106952.8828	97218.33833	94691.98913	72252.286	87657.1145	157750.3234	208721.6879	220019.5094	98360.57318	136970.4451	138090.7347
OTU179	0	0	0	97752.87163	154184.589	48002.50185	136887.4838	131848.0324	77197.6626	0	0	0	156329.1561	85229.9504	129656.575	5954.089223	42529.03248	99310.33945	0	0	0	310300.053	335459.893	243064.2359	103918.8034	134073.8279	63795.82793	0	0	0	0	0	0	143829.7959	120322.2235	185245.3088
OTU181	801304.126	1454472.577	352707.3318	161012.5938	195543.1161	315150.2208	0	0	0	84502.9403	191213.904	116268.1783	0	0	0	0	0	0	0	0	0	0	0	0	0	0	0	0	0	0	135107.9292	120882.7418	204523.8279	0	0	0
OTU182	0	0	0	36618.46335	55364.82643	1923.759053	35252.6519	45430.04463	15731.89116	0	0	0	35239.08715	24940.44722	45606.5662	0	0	0	0	0	0	161177.1286	158044.5928	140397.8076	28236.76643	31971.20185	1803.969134	0	0	0	0	0	0	28528.54223	17593.52646	45636.64438
OTU184	0	0	0	192487.9056	255874.8698	198041.1909	64798.87753	105559.9762	50968.42205	0	0	0	174894.7534	132130.0417	170213.3018	31388.49828	35301.30513	68998.19003	0	0	0	0	0	0	0	0	0	0	0	0	31779.76168	54835.87068	49052.48485	27546.08283	40906.1541	33877.79265
OTU185	95561.49515	150877.1154	110410.9236	262424.3518	182831.3434	389368.2965	0	0	0	182476.5466	47641.29558	171875.8624	80546.61818	85756.63435	72459.26033	0	0	0	100780.4176	164111.0004	258165.382	196797.6255	123828.1728	93728.95863	0	0	0	80148.02423	162572.8395	108769.7968	23768.81793	51926.16605	53129.23745	50946.27043	39057.09138	68706.19063
OTU186	35956.29115	34434.12608	40411.42045	48369.64718	61418.9357	55516.39258	0	0	0	0	0	0	52855.07835	37431.30968	46085.3851	0	0	0	0	0	0	48736.07118	58930.49715	20691.16502	0	0	0	0	0	0	0	0	0	0	0	0
OTU188	0	0	0	53648.25335	52849.56878	21615.47982	17166.53287	13735.29076	12077.67492	166512.2554	75552.03545	45947.59605	37194.28073	26251.64278	18224.11046	12324.8859	10845.44871	12857.99534	35684.65838	45046.79683	174912.9502	79695.57738	33743.55278	24671.49734	11299.76641	13934.04883	13657.50088	167993.6421	89454.1803	78332.16615	25609.87785	22808.32797	41470.34165	9842.999388	17986.07933	19463.74063
OTU189	1116628.142	802390.6905	497943.1165	1483669.515	1602439.551	2320310.313	776478.731	683633.8933	835251.3233	935863.4988	705022.9928	1038250.457	1311035.085	743446.5905	940292.9443	301455.3905	311934.5308	405388.521	444755.9288	310250.8253	241842.3405	1356169.734	839687.744	1112299.054	554584.6098	543735.5378	327348.046	193836.1149	302797.0405	345962.781	362496.4268	249684.2876	415194.2955	356048.3835	331789.675	513231.3688
OTU1894	0	0	0	0	0	0	19457.4672	19989.64463	7039.022115	0	0	0	17571.39762	12813.5534	38043.32933	2103.228363	2794.50592	21447.50509	0	0	0	172803.7988	134962.4103	149500.4545	0	0	0	0	0	0	100630.6661	107128.6629	138457.9779	151697.0466	185591.4453	158261.1535
OTU19	29024499.73	28627151.83	24625706.3	5079833.848	5064834.433	7751879.61	1066210.402	959910.643	1229333.345	17614819.44	8461229.92	13068762.11	2001949.505	1197095.85	1773211.245	83739.63733	90208.13283	244880.1401	11582227.25	8835716.595	10049339.34	3397888.113	3462741.105	2962609.503	281855.3268	273420.2218	263596.2263	0	0	0	2896671.283	2637605.965	2801205.433	520902.2103	449641.8135	561734.935
OTU190	0	0	0	102412.0166	168206.7765	135215.7043	65720.46168	93085.91518	40506.34788	0	0	0	102683.7315	73550.83005	91034.9264	14400.98907	25985.70413	50730.06868	0	0	0	142385.1656	159192.6592	77353.35438	39130.608	48696.83918	28631.71975	0	0	0	26234.93653	44286.18933	45043.5277	33128.9328	32535.27848	39699.061
OTU191	275923.0788	364474.9265	111514.9932	166599.9703	182669.5961	209333.4048	176540.5418	88638.44353	91853.81808	299907.6173	431716.0643	666335.3653	123258.935	110140.2954	130728.5452	0	0	0	1668931.799	662217.951	1034238.527	405298.9138	430962.7288	437040.0588	0	0	0	2932437.325	2829612.535	2762429.34	392582.4713	490906.3378	403047.802	142500.5133	110054.5399	98997.95993
OTU193	0	0	0	0	0	0	80805.06443	44347.9825	79712.29245	111134.4233	17255.08691	156059.0494	187965.0247	200745.2384	199867.032	117201.7112	76310.89738	122252.9907	0	0	0	0	0	0	0	0	0	0	0	0	0	0	0	0	0	0
OTU194	0	0	0	4084.422295	8740.618338	32916.25055	0	0	0	0	0	0	56336.38988	19114.67876	52639.65508	0	0	0	0	0	0	49956.29023	38672.80625	19259.72544	0	0	0	0	0	0	49535.4346	7457.27896	40404.08833	42139.25065	24096.55011	26760.04058
OTU1947	0	0	0	9340.065783	7834.672098	4421.962248	0	0	0	0	0	0	0	0	0	0	0	0	0	0	0	0	0	0	0	0	0	0	0	0	0	0	0	0	0	0
OTU199	0	0	0	228517.6478	185797.3982	221979.229	130062.9275	145733.9639	89040.79405	0	0	0	228826.7133	164737.5848	207367.4896	63290.6137	57314.9321	81933.3463	0	0	0	0	0	0	0	0	0	0	0	0	0	0	0	0	0	0
OTU1996	0	0	0	21614.77045	35972.43748	18843.36589	0	0	0	0	0	0	55737.46255	29891.55038	34921.8534	0	0	0	0	0	0	0	0	0	0	0	0	0	0	0	0	0	0	0	0	0
OTU2	12717550.36	15750299.52	17971986.16	7856913.32	11678290.96	9489402.52	2817322.83	3202859.695	1770216.677	17864087.07	8567502.923	9390827.16	6084211.988	3908290.38	5341483.418	799516.3958	909800.4913	2452644.226	7254888.148	6322931.388	19608353.3	8975127.64	9532108.33	5517749.268	1919064.435	1898365.572	1465549.754	7877845.708	6919599.445	8161499.118	3378851.173	4323328.535	4312018.515	1938701.301	2258230.369	2248623.833
OTU20	574195.413	664501.189	981469.1653	550531.868	874890.091	657752.5563	194579.8171	260261.4773	148318.7473	1370484.572	745060.7403	783640.8038	486868.7208	338481.2205	354453.5945	61573.61623	63434.44538	229717.2943	706279.2275	615656.5613	1660438.058	693210.893	843474.9343	399682.803	135388.0603	196591.0126	153286.765	529193.775	465333.784	594869.2768	224520.7099	267293.7695	294268.377	156239.0204	189489.4835	201332.536
OTU201	0	0	0	0	0	0	46764.28623	19419.89327	29547.65605	0	0	0	0	0	0	0	0	0	0	0	0	160058.4676	289778.3853	182564.2357	42126.6254	45473.27893	9115.43521	0	0	0	0	0	0	48137.18248	23864.85798	44968.4613
OTU2010	0	0	0	0	0	0	16117.97731	16686.0114	7623.514935	59124.70465	24294.71791	42584.2348	17807.21619	8012.6352	19127.71939	0	0	0	0	0	0	37807.53548	28936.35675	54900.16595	2097.550178	4222.546453	1559.694338	0	0	0	0	0	0	7640.21844	5550.882875	5121.31507
OTU2028	0	0	0	41976.52488	57082.76245	38479.07938	0	0	0	0	0	0	58379.92275	32824.59338	42995.40805	0	0	0	0	0	0	113628.3811	111510.9247	136625.8659	45185.6649	46166.33493	31364.95133	0	0	0	0	0	0	50873.48583	41951.58805	56565.63578
OTU203	0	0	0	0	0	0	41173.5121	22752.09236	22846.90137	0	0	0	73060.03948	18499.33518	46207.76138	0	0	0	0	0	0	85525.61433	121089.7028	82946.61723	0	0	0	0	0	0	0	0	0	12900.96623	1452.19489	4546.46542
OTU204	0	0	0	0	0	0	39160.6085	32521.63328	14343.99986	0	0	0	30202.00963	11719.78486	42545.47758	0	0	0	0	0	0	2291.512114	142980.9916	116971.2493	35054.5122	40677.67015	18017.78829	0	0	0	0	0	0	66700.4894	52203.9425	75932.191
OTU205	300047.0958	412454.9895	309169.3413	0	0	0	57189.06088	37774.50483	40242.10203	434586.8505	387938.764	489259.818	197127.1978	138761.082	135289.4798	0	0	0	396609.488	216865.1269	191143.1703	298652.468	200480.5693	360380.0018	0	0	0	746695.3403	568031.0663	624893.4565	0	0	0	0	0	0
OTU206	0	0	0	14130.57332	18870.21607	0	68219.73348	71089.70238	51348.8035	0	0	0	139085.4029	73901.9262	157224.9889	42094.15948	23063.4541	87027.95505	0	0	0	88486.76445	85612.11893	141908.8121	57438.30628	42066.5419	28524.70653	0	0	0	0	0	0	74407.03295	46238.36298	72413.47893
OTU207	0	0	0	35804.59543	26702.97773	7448.4373	36235.52688	32494.7435	21502.09533	0	0	0	75453.93445	37189.16485	97111.24895	0	0	0	0	0	0	154181.0241	177682.9363	235674.4342	53506.98163	49762.29195	44845.91872	0	0	0	0	0	0	133177.5261	107720.1103	129663.7055
OTU2071	0	0	0	3060.923365	9526.583143	2310.667219	9299.259878	11354.28634	13440.69175	8641.409728	2131.841425	7240.902958	23669.90917	22686.18586	22256.53383	2043.529343	3384.382285	11469.36683	0	0	0	25948.23885	30468.34028	25680.97923	0	0	0	0	0	0	0	0	0	0	0	0
OTU208	0	0	0	6830.489093	14598.07284	30818.98488	0	0	0	0	0	0	25449.46283	25420.8466	50427.77235	0	0	0	0	0	0	0	0	0	0	0	0	0	0	0	0	0	0	11348.96237	6984.144983	2885.497033
OTU2085	0	0	0	51491.724	50934.78863	21909.41981	19007.20731	28705.94003	20683.01888	0	0	0	18120.2268	20171.13444	70582.68618	0	0	0	0	0	0	50168.1412	48473.4872	65780.69823	21076.70765	6505.155008	12970.58145	0	0	0	0	0	0	0	0	0
OTU2088	0	0	0	8614.634328	12394.89748	9131.536553	0	0	0	0	0	0	12966.00133	11357.63921	4051.065855	0	0	0	0	0	0	0	0	0	0	0	0	0	0	0	0	0	0	0	0	0
OTU209	66035.01233	114173.6571	96787.77518	0	0	0	29835.47603	50730.74533	25317.24925	81294.2901	35089.18068	63168.57013	41288.31165	61666.67748	24432.12887	8817.420005	8170.430963	29892.24943	248277.8271	233107.7243	863673.5313	312398.7348	164142.5246	161148.8936	61802.78435	286388.5295	85596.16785	358266.397	287168.967	339010.3845	178941.0578	174845.3173	153635.0529	95993.9354	92072.30715	123568.0264
OTU21	3692330.515	3531502.885	4240308.148	0	0	0	450769.2045	474130.9793	320977.4608	4611452.875	3968555.915	4263137.203	1561289.843	1201824.747	1148036.21	106346.8076	128109.263	508061.6488	2952858.84	3507972.093	5408056.763	2278323.677	2094795.146	1229835.607	244914.6566	347555.1638	289086.901	2707623.593	3000729.143	3414373.543	894593.284	1548935.74	1641257.088	449521.7273	265131.3363	404698.476
OTU2118	0	0	0	0	0	0	13838.65959	19426.35657	8271.066273	0	0	0	0	0	0	0	0	0	0	0	0	0	0	0	0	0	0	0	0	0	0	0	0	0	0	0
OTU212	0	0	0	19903.51327	19653.46759	97023.37168	46190.11655	6002.428125	27343.64385	0	0	0	17646.92329	12206.16158	23010.47779	0	0	0	0	0	0	218944.853	59461.8982	75607.63525	0	0	0	0	0	0	0	0	0	0	0	0
OTU2124	0	0	0	30829.2785	59756.3374	32189.3202	28948.5568	17878.21545	24283.6032	0	0	0	48778.8044	90282.4231	28165.78543	7773.382553	6545.481858	26543.48103	0	0	0	42737.93323	31347.0562	55043.74738	0	0	0	0	0	0	0	0	0	0	0	0
OTU213	136537.3126	145617.6355	141375.6566	185516.12	140785.3118	138515.7188	70522.0945	57933.64805	58893.08575	1057786.728	223778.0021	449456.533	185504.7742	194736.4712	141302.7104	26209.40678	12005.63433	68093.6784	419621.591	217211.7197	534753.1373	157136.8219	145767.466	176211.358	38208.42923	27672.87393	51070.81448	299168.724	315177.9473	407104.2955	88941.43058	112867.3247	120730.9943	40129.54708	35809.93843	47922.11655
OTU214	0	0	0	27213.3805	23528.47271	0	57545.47225	26072.67393	15839.33091	0	0	0	0	0	0	0	0	0	0	0	0	41654.31963	41693.05805	80805.24468	0	0	0	0	0	0	0	0	0	30354.65953	34691.53325	36369.8517
OTU215	0	0	0	101688.8976	88727.29785	0	78986.6541	62191.73133	21860.4539	0	0	0	114448.6725	39115.45008	209995.101	0	0	0	0	0	0	319557.5533	317063.6503	459997.942	104230.2426	58895.10575	57787.3766	0	0	0	71087.76638	223572.6622	221373.6465	209835.3974	198305.4662	215511.2017
OTU216	0	0	0	0	0	0	41982.814	38603.00015	40112.7938	0	0	0	182306.0529	8682.9251	150517.6457	0	0	0	0	0	0	260004.076	414340.143	273013.5188	56888.56398	53292.9406	7861.015708	0	0	0	0	0	0	63948.92375	13037.38808	67798.27518
OTU217	0	0	0	0	0	0	24346.87043	14937.18269	15897.07586	0	0	0	45358.97405	16784.44532	23717.73048	0	0	0	0	0	0	62861.0246	69711.99515	69500.6819	0	0	0	0	0	0	0	0	0	30530.96513	22721.06622	33911.39425
OTU218	0	0	0	37343.50858	43467.8439	15708.34118	0	0	0	0	0	0	45120.84508	28566.06333	52107.89873	11983.23783	10620.73072	31959.9455	0	0	0	0	0	0	0	0	0	0	0	0	0	0	0	23947.87217	30021.41305	32717.20273
OTU22	848343.2198	1285625.184	1221797.355	0	0	0	0	0	0	2155790.766	2151518.262	1842244.956	0	0	0	0	0	0	1076271.74	982298.163	2145039.853	0	0	0	0	0	0	0	0	0	0	0	0	0	0	0
OTU2207	0	0	0	86421.0192	106605.1633	55768.46063	0	0	0	84721.02833	94761.37385	89714.45735	99690.01865	103056.8026	226294.0641	0	0	0	0	0	0	0	0	0	0	0	0	348335.1248	273037.3085	385650.637	0	0	0	0	0	0
OTU221	0	0	0	84825.16805	127494.2359	144250.1437	66395.71525	86594.97475	35085.34195	239554.567	98994.95175	214766.8743	199364.3862	110299.1687	248476.2549	12967.71417	21887.96163	72724.59928	0	0	0	168271.4507	180987.697	200673.0973	54804.28543	75639.77793	43879.03947	0	0	0	125445.8286	150944.8178	135111.2054	123230.038	133938.9325	142987.6087
OTU2234	0	0	0	44229.64278	56851.43565	36654.41225	35498.98093	33221.80665	24224.94097	0	0	0	54942.38405	34164.76963	71931.27565	0	0	0	0	0	0	68956.5888	99690.32955	110832.7717	42258.18908	35090.57783	20930.20962	0	0	0	0	0	0	0	0	0
OTU224	0	0	0	0	0	0	20231.66088	12428.13396	5398.019725	0	0	0	43068.6563	22493.53057	46350.58328	0	0	0	0	0	0	20623.28043	40163.339	35246.84875	0	0	0	0	0	0	0	0	0	0	0	0
OTU225	0	0	0	83504.58505	102976.2797	81662.03568	92812.83505	92414.35265	49219.76883	0	0	0	86628.24953	50819.40723	79882.79185	0	0	0	0	0	0	186191.991	173293.3756	165474.709	88390.4847	75599.30578	57138.12603	0	0	0	9070.89955	18649.75427	9761.945835	47104.6107	43411.2589	44386.73958
OTU226	0	0	0	26467.2389	23674.77461	25767.55193	0	0	0	0	0	0	0	0	0	0	0	0	0	0	0	75787.79325	112976.5503	126959.5164	0	0	0	0	0	0	15564.42367	37025.795	42483.61423	74342.06383	61108.2793	66653.53788
OTU2268	0	0	0	30727.47368	32965.31343	28031.61025	0	0	0	0	0	0	0	0	0	0	0	0	0	0	0	0	0	0	0	0	0	0	0	0	0	0	0	0	0	0
OTU227	0	0	0	360161.5253	349142.6548	463212.3158	238001.5742	234945.6882	158605.7462	794950.3968	465949.321	447758.8058	409502.6458	269807.652	441264.628	67650.6609	76644.03158	153936.546	472063.4653	293698.8028	1203008.636	624837.7373	589997.807	523879.4835	200573.796	165494.5084	118559.8629	511993.965	682783.0353	1033206.229	187483.8818	297478.0893	283218.3628	195874.8291	193189.8947	251245.3113
OTU228	719290.3573	860333.9425	1013774.09	445858.1813	737646.4518	503926.4293	191101.3003	267279.7133	126581.4997	912243.2668	365905.8088	348565.8388	300912.429	219832.6604	348205.3515	10914.6307	34281.66133	143447.2675	0	0	0	587256.0593	556281.1898	415782.7258	93600.1974	87405.46778	60339.82108	148884.6058	73471.59413	218533.2625	120309.3988	136720.1318	146051.3913	67580.2964	80610.33255	81996.41883
OTU2280	0	0	0	65528.64848	57144.30923	54140.59943	0	0	0	47819.8481	44512.68745	43776.40393	110214.6556	70075.64168	96458.49375	0	0	0	0	0	0	0	0	0	0	0	0	0	0	0	0	0	0	0	0	0
OTU230	0	0	0	9226.496403	4129.512975	31880.65103	0	0	0	57673.97868	37423.26315	18336.99131	61226.17698	30596.35783	70906.84028	0	0	0	0	0	0	60919.27108	35762.11118	60907.30798	11169.88656	229.0187838	8895.13338	0	0	0	30403.45678	9262.504883	17352.14949	44450.83365	34239.74093	24535.92906
OTU231	0	0	0	0	0	0	32194.89723	22367.57822	19566.1292	0	0	0	61785.45078	3109.051835	76466.61373	0	0	0	0	0	0	71645.6032	103471.7369	126800.1975	0	0	0	0	0	0	0	0	0	41582.75998	31701.535	39460.00093
OTU232	365291.9135	841674.5995	550562.6733	0	0	0	98147.58115	188178.5387	113133.7017	664354.832	425604.5398	625953.6588	336329.2243	207044.0215	238617.4347	0	0	0	282351.5085	292944.7903	634265.267	335305.9625	177078.0624	180557.0248	0	0	0	95001.24188	122606.3569	229372.3585	155639.2017	148848.1829	67009.52363	0	0	0
OTU233	0	0	0	0	0	0	21767.11292	22633.97725	2600.337945	0	0	0	35971.12418	21514.25088	54067.4501	0	0	0	0	0	0	72711.04895	100284.4596	62439.52213	0	0	0	0	0	0	0	0	0	0	0	0
OTU2352	1533.913023	17520.34965	10932.62421	13984.18347	39865.3966	42192.04065	15353.20891	14413.27748	10376.68329	0	0	0	3627.075245	21772.08139	11894.85102	2413.104665	7205.628585	14064.09277	0	0	0	55011.22898	42747.78615	36123.77938	15113.14262	9483.455083	5830.6159	0	0	0	0	0	0	5259.991185	11838.41393	12737.22938
OTU236	0	0	0	0	0	0	29071.62083	24863.41642	18197.76968	0	0	0	0	0	0	0	0	0	0	0	0	443497.2518	294513.356	504852.8363	0	0	0	0	0	0	0	0	0	0	0	0
OTU237	0	0	0	109091.3141	99199.2978	116750.8323	48210.29878	62003.8447	47292.6118	0	0	0	103952.1801	54280.1669	86958.8776	19960.74747	26115.67982	65460.70988	0	0	0	91246.01925	77887.81863	94572.64805	0	0	0	0	0	0	0	0	0	22964.38573	31347.61363	34109.69763
OTU238	0	0	0	86744.20298	119052.6243	130410.53	64395.74408	55588.92612	67269.40408	182507.9859	80228.47958	182311.3026	127475.3433	116224.0576	151762.6009	0	0	0	0	0	0	133227.7391	95586.14353	129065.44	81310.0556	29278.37355	29424.06723	0	0	0	59101.30158	31113.29903	73565.9431	34899.05988	43309.41978	29834.5564
OTU239	92649.69778	140109.7957	38062.53215	65522.97095	135061.0499	119567.4353	65858.4602	77251.86838	30050.13475	348426.3908	259766.9458	253310.4033	139397.4789	81146.98363	74590.6985	0	0	0	0	0	0	38506.77048	31757.0283	20373.61738	0	0	0	0	0	0	0	0	0	0	0	0
OTU2392	13171.86529	8263.509402	11768.50328	82443.9048	94159.68408	105349.9035	29134.77588	34785.99078	23568.51057	0	0	0	0	0	0	0	0	0	31322.66515	11364.87475	135456.4802	203860.861	213230.2974	83451.6098	43568.44975	49595.21313	52041.12655	31896.70938	69463.88663	63807.89915	0	0	0	0	0	0
OTU24	0	0	0	170839.8611	286402.9768	2241.269413	284300.9918	350775.4145	204420.6052	0	0	0	272512.7328	162758.4601	338078.434	0	0	0	0	0	0	1026006.336	998868.342	716744.4525	200771.7998	186339.6742	44595.88173	0	0	0	0	0	0	155308.3474	90569.71768	190842.7775
OTU240	0	0	0	0	0	0	13157.3993	17601.41435	0	0	0	0	6400.577653	12100.393	30328.53255	0	0	0	0	0	0	118865.3919	91063.3992	153445.4703	27337.72533	26720.5755	23768.63363	0	0	0	0	0	0	43053.41855	33590.20858	48985.74688
OTU241	0	0	0	0	0	0	21767.31637	21674.56419	10617.48656	0	0	0	71837.53475	62684.85743	75697.0631	0	0	0	0	0	0	81288.22138	43719.65013	101959.7122	0	0	0	0	0	0	0	0	0	39156.7668	34889.4967	49931.58863
OTU243	0	0	0	0	0	0	85609.95805	61966.34415	76931.52258	0	0	0	90110.25158	25495.64925	75545.70568	0	0	0	0	0	0	253996.108	249255.2586	169799.5317	44163.47045	27049.12923	0	0	0	0	0	0	0	11898.08375	2261.211472	20134.4405
OTU244	0	0	0	0	0	0	7422.84342	2469.99485	8690.813328	0	0	0	39346.33123	31386.977	65508.21355	0	0	0	0	0	0	0	0	0	0	0	0	0	0	0	0	0	0	0	0	0
OTU246	0	0	0	45083.749	71522.53165	109733.712	41628.6035	23491.51054	30626.9302	0	0	0	52931.58455	41833.1069	101835.579	0	0	0	0	0	0	71941.61365	51343.45745	77833.296	0	0	0	0	0	0	72009.10605	33326.31593	34460.19133	45554.92853	39036.7542	27935.19528
OTU247	0	0	0	5589.057503	2884.0676	10273.32648	4775.90982	2145.908364	568.391383	0	0	0	51542.7123	35180.04285	44294.6453	0	0	0	0	0	0	48624.79655	34927.39623	71165.42738	0	0	0	0	0	0	37214.15933	27322.73308	54513.92978	62199.96013	44128.66148	30714.248
OTU249	0	0	0	200364.9844	189022.7371	223444.5219	102761.1051	114833.6947	68103.95	366664.448	113544.7079	237697.7754	161146.3853	130846.6521	143041.6184	25325.18753	30644.98495	74864.67635	310259.4188	214198.2556	673676.488	301363.3503	306544.4933	270384.584	81419.12425	70978.61413	74547.1173	416398.4913	347629.0748	576891.1668	165731.7572	189966.238	226412.4915	69221.15325	88193.20818	114296.5789
OTU25	320963.811	474048.215	590509.851	358449.7505	687028.2798	464746.0078	93100.67348	156858.5448	66094.54205	1180572.776	729096.1725	843661.15	415290.3548	304272.5958	285417.5108	52318.53775	49719.79258	125048.1623	872331.871	1153415.51	2522152.398	848573.8308	935149.3995	424188.98	174417.2522	213505.439	161874.6447	747191.0113	645461.45	691110.539	349624.7888	439847.7655	501887.443	191012.9675	255605.0648	240452.3807
OTU250	0	0	0	95154.0918	170511.6644	70516.67448	30602.55435	33867.49493	19178.89901	0	0	0	161289.0293	174049.4841	196857.248	29785.5952	93549.09273	110002.1972	0	0	0	285262.9793	304986.4925	131098.7842	0	0	0	99100.05658	56200.53853	120832.8602	97971.11373	132733.1204	97949.36063	0	0	0
OTU253	0	0	0	720.5889793	2637.360543	10465.84715	0	0	0	0	0	0	28316.50795	20039.36798	59263.22868	0	0	0	0	0	0	0	0	0	0	0	0	0	0	0	0	0	0	0	0	0
OTU254	0	0	0	3419.652228	13277.68915	29078.93578	0	0	0	0	0	0	71816.24585	64401.30853	114256.3692	0	0	0	0	0	0	49371.68345	35504.33165	48350.63235	0	0	0	0	0	0	0	0	0	0	0	0
OTU256	0	0	0	0	0	0	13948.96028	14652.39578	1316.743597	0	0	0	0	0	0	0	0	0	0	0	0	58896.5615	80910.02658	49281.15713	0	0	0	0	0	0	0	0	0	9714.04845	3142.25127	14845.35827
OTU257	0	0	0	0	0	0	23986.23433	17735.01948	20329.27364	0	0	0	98833.40105	71172.24805	109885.2265	0	0	0	0	0	0	82271.306	63768.1162	68694.44235	35160.54403	31465.22138	23218.11689	0	0	0	0	0	0	0	0	0
OTU258	0	0	0	60595.61693	107141.0609	71081.00455	52372.88018	59174.3727	38492.8467	0	0	0	90112.79345	46420.9622	121271.5329	0	0	0	0	0	0	50568.277	152428.4458	92606.51395	0	0	0	0	0	0	0	0	0	0	0	0
OTU259	305060.6185	422413.8028	226365.6963	241266.2759	272044.6108	270245.4253	87471.84473	96252.73835	59809.08305	363915.191	93433.3358	223170.987	105430.245	93493.17745	141253.4825	0	0	0	278476.537	132130.2622	471642.517	148088.1136	134175.6746	191239.3299	34569.62573	26286.6196	15222.23319	145644.8421	199538.4006	277987.2235	44015.38105	76855.0048	69331.50315	27090.0751	29640.44743	37840.65408
OTU260	0	0	0	0	0	0	2335.207361	595.1858858	7309.212805	0	0	0	26320.6472	22910.05253	33180.71883	0	0	0	0	0	0	44967.50235	13159.48171	17508.63922	0	0	0	0	0	0	49413.1265	5248.701418	25172.93638	0	0	0
OTU261	0	0	0	14327.05608	6600.039983	14026.68031	0	0	0	0	0	0	36603.22635	37610.4827	82906.98898	0	0	0	0	0	0	32190.80705	26803.44625	63799.4148	0	0	0	0	0	0	0	0	0	44072.93415	23065.59035	22007.22301
OTU263	0	0	0	77448.70105	73478.02783	95633.45003	48858.74505	47409.80318	67290.33638	2576.228058	58641.75233	97831.26705	182750.5736	119469.7626	171728.1603	44364.97388	18647.85619	66641.4598	0	0	0	245868.9458	201531.3201	260558.3563	162552.5059	145806.8743	102207.3988	0	0	0	133357.7849	76459.36943	132130.9477	147850.9582	102303.3121	99030.95758
OTU2652	0	0	0	1692.917027	2981.453715	5924.05929	0	0	0	55191.65763	9516.234755	3261.41089	0	0	0	0	0	0	0	0	0	20279.28483	22401.49303	2254.490488	0	0	0	0	0	0	0	0	0	0	0	0
OTU267	0	0	0	68173.91015	83025.39028	83365.58713	0	0	0	0	0	0	81575.90898	59757.4761	67243.64743	0	0	0	0	0	0	0	0	0	0	0	0	0	0	0	20118.04136	28058.3242	38825.98048	0	0	0
OTU268	0	0	0	0	0	0	13590.92622	18606.38101	19023.45784	0	0	0	0	0	0	0	0	0	0	0	0	61539.09715	85247.87743	34478.17375	0	0	0	0	0	0	0	0	0	0	0	0
OTU27	0	0	0	448372.2933	499884.585	276488.1038	415300.5623	450188.8213	247108.7633	0	0	0	440860.8673	270335.8963	635801.593	0	0	0	0	0	0	564533.5818	666746.5168	609057.7515	183720.1008	147466.2941	76579.41543	0	0	0	0	0	0	193501.4571	120198.223	205814.3605
OTU271	0	0	0	0	0	0	7279.009023	1122.314642	11882.84106	0	0	0	29083.1191	34142.83965	44331.05315	0	0	0	0	0	0	48554.78483	40706.39688	36830.69308	0	0	0	0	0	0	16410.62892	6070.077115	5456.10131	0	0	0
OTU275	0	0	0	13655.35718	13419.8001	9908.54439	0	0	0	0	0	0	35339.42495	26834.43495	51854.02093	0	0	0	0	0	0	69208.9512	54398.39565	138945.8066	28448.56953	19049.88011	2461.637873	0	0	0	0	0	0	23944.54618	23371.7153	25122.58075
OTU277	62609.4892	31533.4696	118658.8978	0	0	0	0	0	0	0	0	0	84150.01005	122610.2526	56779.82953	23096.5068	29717.8328	88951.17153	0	0	0	0	0	0	0	0	0	0	0	0	0	0	0	0	0	0
OTU280	0	0	0	0	0	0	30728.39857	22393.0608	3120.066835	0	0	0	40682.57793	22314.48497	41413.26385	0	0	0	0	0	0	113065.0284	115029.8131	98449.22165	0	0	0	0	0	0	0	0	0	0	0	0
OTU288	73012.55213	82233.3637	99243.39935	93409.50328	105635.2942	167411.3807	48489.05488	52475.05	44528.88007	151249.4674	113473.4267	145270.7362	73970.9797	62735.79883	69950.54485	5329.478665	28256.46918	38773.0637	231434.8816	289810.7463	527706.7865	144559.4042	150512.4467	143138.5278	51200.58058	47031.97838	37135.17008	365459.844	244309.8975	390786.1853	109821.5999	142502.4731	123311.6307	62390.80315	78262.01705	82452.89165
OTU289	88592.99565	164074.5271	84941.14883	0	0	0	0	0	0	0	0	0	362306.7275	384867.2293	388669.101	0	0	0	0	0	0	0	0	0	0	0	0	0	0	0	0	0	0	0	0	0
OTU290	0	0	0	25840.06185	21802.19579	13647.26573	0	0	0	0	0	0	41630.3931	27999.71403	28790.04373	0	0	0	0	0	0	97166.8871	83994.08403	59044.22465	0	0	0	0	0	0	0	0	0	2686.310003	2400.401146	11623.11123
OTU291	0	0	0	87148.22705	72825.6821	80211.00323	59645.30248	78850.54305	34235.1948	0	0	0	92484.04928	46506.76523	67921.22795	0	0	0	0	0	0	74670.83495	78945.05205	77478.94505	0	0	0	0	0	0	17700.37421	14803.58774	19855.8371	0	0	0
OTU292	0	0	0	0	0	0	41024.54693	26405.36805	20869.58357	0	0	0	102832.8464	26454.9789	64704.98168	0	0	0	0	0	0	202226.5817	254418.228	252812.223	49661.56783	51551.85473	8573.075363	0	0	0	0	0	0	17763.6092	10279.39307	61809.39523
OTU293	35778.15858	53716.38208	49044.08115	24912.28502	25314.6886	26535.12823	10079.53458	10501.26498	5109.363385	0	0	0	18362.91887	10715.74877	16833.55832	3333.182628	784.5599788	5523.646698	0	0	0	114638.4534	100240.9397	85602.55378	25330.77223	28502.2792	19844.94909	0	0	0	37796.04565	50312.72908	89372.17563	31242.3079	45154.57573	41763.1773
OTU2931	0	0	0	215534.6399	313745.2058	232852.4121	81261.59413	142878.5336	63395.01553	0	0	0	157011.0438	127889.8688	176184.5894	26612.9912	41352.23893	81973.36753	67996.85748	47805.55183	281314.9118	329778.7898	346177.847	163955.7838	94020.0252	95633.97463	91418.36495	0	0	0	89117.8917	112982.6358	147021.0024	70570.77898	95636.5788	91364.04228
OTU297	0	0	0	7791.35383	16407.38759	21074.0188	0	0	0	0	0	0	31915.35935	40903.4771	98779.42475	0	0	0	0	0	0	346543.0535	279797.3205	149190.1374	60801.56223	64043.60115	46255.31833	0	0	0	159652.1403	289823.7725	274968.0153	213280.5719	192716.9582	222642.5201
OTU298	0	0	0	114693.9495	73776.77423	57182.92728	63786.09073	50477.60605	55784.54015	0	0	0	155538.1745	151049.8558	238131.2025	0	0	0	0	0	0	181742.7297	202257.009	334779.1593	75275.83805	53784.2362	26977.35165	0	0	0	88951.25248	149535.5112	264808.8375	101655.8993	114733.0925	119470.6628
OTU299	0	0	0	11539.80263	9478.308578	26909.512	0	0	0	0	0	0	0	0	0	0	0	0	0	0	0	0	0	0	0	0	0	0	0	0	0	0	0	0	0	0
OTU2999	0	0	0	0	0	0	10977.38244	24329.17487	13489.3728	0	0	0	0	0	0	0	0	0	0	0	0	31559.66823	46814.03738	32740.76465	0	0	0	0	0	0	7310.394343	21968.56764	13800.77905	14428.45345	15783.84048	16249.90213
OTU3	0	0	0	441804.8793	321347.524	839836.9563	313670.1045	75193.20095	391576.0405	405091.4258	381120.6045	907792.7455	1678327.224	1240087.044	1942884.771	0	0	0	0	0	0	961434.8148	718031.596	799299.1018	291081.2343	0	361798.8838	0	0	0	994591.535	441090.356	1019191.033	1014000.901	610551.8658	477265.6775
OTU30	0	0	0	423269.8668	604146.106	367437.3315	677453.5955	820974.6095	447403.2138	0	0	0	670690.1808	324166.4905	659190.3313	168453.5572	160472.948	677012.9585	0	0	0	1827536.86	1893102.203	1246632.274	680870.9553	697097.3108	387938.5523	0	0	0	0	0	0	414857.144	388407.0193	578200.9858
OTU300	0	0	0	1240.26717	13901.9596	4204.24778	0	0	0	0	0	0	19960.37201	10995.11582	21855.89668	0	0	0	0	0	0	13051.91656	19178.28667	43181.93093	0	0	0	0	0	0	0	0	0	0	0	0
OTU301	0	0	0	8313.655368	3523.930643	14189.75579	0	0	0	0	0	0	0	0	0	0	0	0	0	0	0	0	0	0	0	0	0	0	0	0	0	0	0	11258.17599	8429.064143	8057.39424
OTU302	0	0	0	119469.6129	160043.1989	147692.7683	114053.2609	85086.69243	73857.58625	0	0	0	137364.9409	101136.6772	140049.6628	0	0	0	0	0	0	140801.4835	98434.73845	176425.0601	0	0	0	0	0	0	0	0	0	0	0	0
OTU3029	260907.2373	312911.83	110043.4345	0	0	0	0	0	0	572575.8335	971494.6395	1200954.657	498819.0448	400190.5243	399510.1518	162089.4234	138423.6649	224802.9519	0	0	0	499531.8293	418507.0073	493130.376	0	0	0	0	0	0	0	0	0	0	0	0
OTU304	0	0	0	91608.84948	145360.7285	149369.7603	0	0	0	163710.3469	20793.53124	143019.3791	114360.3057	123600.4329	144526.2534	21281.02179	24155.61857	33530.3791	0	0	0	262816.4573	250646.997	326096.496	0	0	0	0	0	0	148575.5225	123585.348	174856.3562	0	0	0
OTU305	0	0	0	51046.15913	38617.94098	69109.9684	45326.11788	42768.95193	38848.71843	136171.8685	44718.5516	27108.37383	0	0	0	0	0	0	0	0	0	102441.3342	76074.99368	66088.74115	32073.61775	33506.24095	34641.5025	0	0	0	13895.40089	26012.5946	36264.95088	0	0	0
OTU308	0	0	0	3062.400295	24698.68975	6179.981035	0	0	0	0	0	0	42733.1897	53503.25083	90134.13078	0	0	0	0	0	0	51301.40063	10553.58386	78886.01355	9190.202215	6733.249195	12867.73172	0	0	0	0	0	0	30984.816	23266.87758	19400.34723
OTU31	0	0	0	540791.6283	582599.7893	536474.203	313796.7498	348475.267	210094.5758	558230.1405	53290.1463	310839.3893	618249.5998	424177.4335	785387.131	0	0	0	0	0	0	834136.09	786019.1105	756637.0588	244116.4301	242252.7461	262059.8445	0	0	0	262281.824	520660.6375	627640.672	423983.726	409699.513	506370.5918
OTU310	0	0	0	570.994885	9622.748048	11565.83611	0	0	0	0	0	0	45439.61398	25761.9991	48457.16705	0	0	0	0	0	0	0	0	0	0	0	0	0	0	0	0	0	0	0	0	0
OTU3117	0	0	0	35327.5702	82085.4304	40635.31245	0	0	0	0	0	0	0	0	0	0	0	0	0	0	0	119408.1005	120001.3367	58793.9306	46088.45765	68291.38283	34687.83693	0	0	0	6565.533898	19368.16382	9828.62573	0	0	0
OTU313	0	0	0	55684.33718	51727.2193	85897.28543	0	0	0	158491.1302	160355.4658	91925.81233	0	0	0	0	0	0	0	0	0	0	0	0	0	0	0	0	0	0	0	0	0	0	0	0
OTU314	0	0	0	16972.66593	17260.92853	0	0	0	0	0	0	0	47104.13993	51070.06695	68342.6094	28118.40373	25410.87565	39452.3103	0	0	0	97004.63013	84791.6823	131658.1621	71038.41403	45969.72043	34100.2349	0	0	0	0	33409.72113	36376.55415	89845.64838	99548.10725	102210.3252
OTU3141	0	0	0	11707.14201	12997.23643	16410.66149	0	0	0	0	0	0	0	0	0	0	0	0	0	0	0	23531.27988	24749.56644	33966.08945	0	0	0	0	0	0	0	0	0	0	0	0
OTU3145	0	0	0	14188.4602	10284.70403	0	0	0	0	0	0	0	17648.94343	21424.47139	48216.17588	0	0	0	0	0	0	27480.63468	25609.59803	46489.99193	0	0	0	0	0	0	0	0	0	30756.15448	19664.42385	20019.68405
OTU316	601496.557	297930.5393	359135.3473	328748.8998	347415.8795	407429.7895	148077.7763	35952.853	55845.77293	191534.3782	58217.99708	80937.48675	88794.13825	45371.60675	92318.84818	0	0	0	0	0	0	115285.0237	67130.46825	71788.6703	8989.098688	5794.637158	7843.90925	96194.8278	270099.1795	339464.5748	61120.67365	146848.8797	32017.1724	25013.86765	26141.8675	63473.93033
OTU317	568836.8988	229086.2992	313497.562	0	0	0	0	0	0	0	0	0	0	0	0	0	0	0	121332.9986	111550.1684	111408.4052	326327.2973	56576.17093	251885.5393	0	0	0	0	0	0	0	0	0	0	0	0
OTU319	0	0	0	48992.34733	60778.4733	53451.92858	40868.81395	53615.57303	14720.83781	0	0	0	45931.51765	24421.80881	51533.25945	0	0	0	0	0	0	118864.4422	105200.9709	100958.4062	21901.53794	18237.10677	12424.84095	59362.94053	73281.07295	231681.4221	6099.28191	68569.1589	69793.31005	37020.66408	43471.83738	42193.11133
OTU32	0	0	0	456290.339	675760.0808	420504.0435	347505.9433	473434.7915	211085.5273	0	0	0	663969.064	503107.97	709625.5788	80396.34365	114711.4996	317609.298	0	0	0	984604.3685	853750.0285	554086.6943	173299.7188	210564.251	136454.4601	0	0	0	7234.803023	88907.66903	63764.90845	120491.1799	115270.3854	137457.7457
OTU3202	0	0	0	1482.625898	11684.49469	19210.95372	0	0	0	0	0	0	7499.033833	8634.007728	22033.38145	0	0	0	0	0	0	36563.32153	37133.84145	21564.56012	0	0	0	0	0	0	0	0	0	0	0	0
OTU321	0	0	0	5090.53078	2683.552963	20652.81565	0	0	0	38446.5776	6420.944168	68742.5684	18806.94418	17026.95156	24027.41094	0	0	0	0	0	0	0	0	0	0	0	0	0	0	0	0	0	0	0	0	0
OTU322	0	0	0	111973.8373	114033.1256	91927.70273	47877.2869	63621.19715	32607.47195	120597.52	617.8018358	137177.2951	186972.781	134319.7839	123768.1348	0	0	0	0	0	0	171823.1652	114766.5262	155045.5442	34242.5318	40332.02715	29455.1066	0	0	0	110128.5144	82384.75548	86454.69608	39786.87843	45752.4498	48261.70695
OTU323	0	0	0	8048.763205	48611.62578	18411.09149	0	0	0	0	0	0	38200.43343	25190.15478	32103.69118	0	0	0	0	0	0	0	0	0	0	0	0	0	0	0	0	0	0	0	0	0
OTU325	0	0	0	13961.08465	23789.75152	33553.72695	0	0	0	9613.17013	8176.963535	31452.60765	55939.436	51799.51	96795.41018	0	0	0	0	0	0	42950.38365	27894.0346	8540.38255	0	0	0	0	0	0	36266.61225	14514.85483	29465.27293	41490.14143	22933.58725	15042.85824
OTU326	0	0	0	0	0	0	20380.10466	15024.2004	12434.59893	0	0	0	43679.57213	8251.73278	22885.75252	0	0	0	0	0	0	0	0	0	0	0	0	0	0	0	0	0	0	0	0	0
OTU327	0	0	0	0	0	0	116855.6675	121806.0102	101400.2874	362796.0833	375695.033	527967.1793	192368.0792	176974.7979	226036.4759	0	0	0	0	0	0	105010.9367	159534.9162	76535.5714	0	0	0	0	0	0	0	0	0	0	0	0
OTU328	0	0	0	19940.99829	31056.87	4659.37284	14111.78764	19137.55031	5834.81341	0	0	0	0	0	0	0	0	0	0	0	0	53454.02125	80459.28138	60033.77995	0	0	0	0	0	0	0	0	0	14066.13918	7968.60099	15639.61233
OTU329	50187.24065	16759.83445	35758.86095	48867.7894	64792.08775	42977.52908	19509.4348	14368.83737	10311.18622	0	0	0	0	0	0	0	4050.642058	10805.76704	0	0	0	34615.81365	39218.30995	25616.15943	0	0	0	14873.11563	9603.805805	57917.80738	8027.275925	20669.66664	23047.97438	8406.56621	13925.787	17590.45712
OTU33	176961.0421	251918.8243	307701.3875	183650.8583	238696.5126	214580.5548	80453.8234	93783.03143	50062.9307	524883.5928	263284.7455	282786.5043	197632.0466	126417.9725	190435.2257	0	0	0	985309.5435	771367.1025	2363903.03	1273304.003	1190967.097	683319.0658	239829.3843	232886.0908	203496.3225	2178668.15	1780791.26	2020090.015	997858.9615	1261848.652	1454010.554	559018.5368	683694.1483	597356.203
OTU330	0	0	0	0	0	0	19520.47917	27025.16575	4316.036835	0	0	0	22077.61886	6573.006885	10488.33423	3204.402818	4309.49242	23240.19042	0	0	0	54591.84883	43426.746	37672.06285	0	0	0	0	0	0	0	0	0	0	0	0
OTU336	0	0	0	118149.9553	102104.407	97715.04618	81313.53668	87797.25238	55026.64775	0	0	0	163586.7441	98336.31103	150372.1687	0	0	0	0	0	0	192654.1283	224069.8208	292593.773	99854.7937	74772.57493	70789.20813	0	0	0	153853.2962	234507.4623	295860.1883	201256.9048	180056.0116	191659.2947
OTU337	69997.7465	100590.5616	38349.11665	0	0	0	0	0	0	0	0	0	0	0	0	0	0	0	0	0	0	53690.8283	38291.22718	19070.30466	0	0	0	0	0	0	0	0	0	0	0	0
OTU340	0	0	0	218587.228	299744.8215	633246.2743	228469.9022	86722.26473	252462.327	193277.2454	335570.2378	708073.5028	838757.092	699609.3588	1242950.195	0	0	0	0	0	0	788796.4085	591893.5275	549192.8418	0	0	0	0	0	0	601561.1825	255614.4668	378759.2738	830817.355	450875.1963	438389.1373
OTU341	86413.49363	101984.0125	153710.5261	127115.336	114133.1013	129681.4341	60158.42548	23541.21786	27219.832	302406.6028	202122.5694	169606.4869	79693.54328	49757.18395	89504.3038	0	0	0	128773.3885	63763.23643	279621.8408	129220.0394	118684.095	122295.1012	0	0	0	0	0	0	29744.1442	49082.37088	59077.95845	21422.80919	20169.065	30897.41533
OTU342	0	0	0	5212.96459	646.7081823	2848.53098	0	0	0	0	0	0	59576.45805	66198.2238	89495.64698	0	0	0	0	0	0	13923.57588	13319.36156	40496.9131	0	0	0	0	0	0	0	0	0	26808.83528	19921.37036	13992.58414
OTU346	0	0	0	25659.99863	34667.24945	20312.27774	49480.30175	42961.76643	23625.89943	0	0	0	61033.2835	50414.98948	76178.93003	0	0	0	0	0	0	123541.0805	80205.86565	92064.60233	51251.13225	31573.02565	26105.02225	0	0	0	51230.82095	54263.77238	57464.74168	0	0	0
OTU348	0	0	0	53377.48435	99797.9474	83648.9619	32963.60433	47629.4174	22780.90925	106619.8569	0	50908.43473	99991.07548	48279.18548	80598.69618	11503.01997	32343.47653	60664.25935	0	0	0	75168.18395	70878.1518	49911.6633	0	0	0	0	0	0	2687.280805	7884.733405	3596.837125	0	0	0
OTU352	0	0	0	0	0	0	30661.9505	22194.82199	13767.63035	0	0	0	28266.43098	12232.78782	26026.58288	0	0	0	0	0	0	50553.79193	71044.78623	73397.05865	0	0	0	0	0	0	0	0	0	0	0	0
OTU353	0	0	0	30409.57605	37963.92733	4687.53738	10865.45926	20570.55371	10362.25087	0	0	0	41229.828	33112.4222	64743.71475	0	0	0	0	0	0	43054.7325	52062.45792	75071.49068	0	0	0	0	0	0	0	0	0	0	0	0
OTU355	0	0	0	212123.4227	239875.5084	307734.5665	0	0	0	256065.3498	250351.12	222935.1963	96281.62505	151961.1392	90925.51758	30822.03705	24419.01439	41920.4526	210020.4905	166371.1721	370470.7168	264998.8398	118972.2017	160999.9023	0	0	0	0	0	0	0	0	0	21219.31294	29520.08925	30535.5696
OTU358	12947.77889	49644.0996	42917.42635	0	0	0	65971.99415	43519.2758	24911.57315	0	0	0	36439.613	57375.06435	5556.70869	0	0	0	79059.81703	21775.8842	104283.7112	0	0	0	0	0	0	0	0	0	0	0	0	0	0	0
OTU36	0	0	0	0	0	0	100793.2309	59622.5704	53975.15053	0	0	0	227057.9966	5004.238953	183686.4608	0	0	0	0	0	0	316368.1798	460927.9218	481527.9298	86837.12115	92204.85255	7409.129295	0	0	0	0	0	0	53230.5648	10554.21059	52655.70798
OTU360	244231.1228	217614.9077	206622.4308	464204.2823	582078.5313	462750.2623	202831.9112	169572.1011	161365.2104	754167.4185	840499.5243	822549.5363	1014055.161	948785.985	846848.0173	0	0	0	424199.9125	297654.2255	520373.4785	1235250.923	1034367.117	977347.655	0	0	0	0	0	0	0	0	0	0	0	0
OTU361	0	0	0	174031.9076	215960.4961	173019.9398	112094.3712	149275.2058	66662.35713	0	0	0	256529.166	169396.7932	262158.165	46908.29813	78265.70828	156326.1481	0	0	0	153109.8841	122853.4083	81778.8107	0	0	0	0	0	0	43381.05253	57628.33428	51021.17213	50621.41872	46089.29425	55248.27625
OTU3613	0	0	0	45726.13305	63158.50748	40119.81215	24078.02804	32639.05143	21872.9018	112425.9741	20244.04943	45182.21933	50533.40965	35758.37085	84037.70753	11081.42084	13659.66057	24077.91965	60047.11595	92856.3092	219248.4121	94312.24788	101969.8622	122853.1228	39736.4231	45805.81383	34307.2874	0	0	0	69063.34025	77889.3233	86529.57548	0	0	0
OTU362	0	0	0	409677.3758	588014.3175	464129.487	282084.3255	329375.7365	167791.4653	273528.4965	84437.56808	78977.34038	362396.1228	363732.342	557236.361	73528.3035	205514.6494	250223.0828	0	0	0	534465.9083	601974.2875	501132.276	235880.6118	231801.3039	244538.5524	0	0	0	202653.5532	274706.781	213724.494	236925.9059	263547.2118	415389.9045
OTU365	0	0	0	55212.49093	93120.26883	47462.92793	36648.5882	62871.50513	33058.39653	0	0	0	44767.5439	39038.23393	47571.50003	3732.026233	15228.43166	44907.27203	0	0	0	82029.68423	66721.32633	32503.31168	26103.20448	20085.80768	16838.59916	0	0	0	510.268458	4399.407653	7883.286075	0	0	0
OTU367	0	0	0	91961.30683	148401.9514	112975.0946	46856.2941	74396.02128	38143.62463	284078.2583	60763.433	185595.1627	115426.3738	61512.35088	169592.8684	23357.6677	23044.59957	59612.30453	240725.6584	97852.8383	521841.7535	235885.5978	260143.0933	267924.3013	73442.85715	70525.08078	91692.35053	281067.0568	334508.8963	505044.6485	193307.704	198089.4388	216539.1058	0	0	0
OTU368	0	0	0	2354.796534	8596.807198	6281.43374	0	0	0	0	0	0	72969.68003	34453.08565	100540.5968	0	0	0	0	0	0	20994.33105	5107.6091	25543.85768	0	0	0	0	0	0	21567.24111	11972.39846	23632.91276	0	0	0
OTU369	0	0	0	0	0	0	39747.25225	61111.78268	29737.6951	0	0	0	46649.52365	14298.77805	25961.91208	0	0	0	0	0	0	89230.0039	134843.3386	73592.88153	0	0	0	0	0	0	0	0	0	6391.9905	149.7188298	9983.615415
OTU37	0	0	0	0	0	0	90059.09188	99248.76853	74175.1737	0	0	0	108543.9085	24390.07567	134929.7515	0	0	0	0	0	0	491780.3183	390846.739	303974.224	84591.156	57470.28313	12911.51371	0	0	0	0	0	0	44680.5324	6928.272783	43023.22675
OTU371	0	0	0	76288.67533	136393.467	36271.41075	104879.8238	117601.6581	62544.67133	0	0	0	175924.0531	96610.45653	124538.3509	0	0	0	0	0	0	288464.0205	266524.6423	180899.8046	73513.02765	83786.6788	47865.7359	0	0	0	0	0	0	84006.63048	82180.61575	101068.5467
OTU374	0	0	0	57519.13228	57259.84063	17502.78482	50333.52995	43663.31133	26398.9019	0	0	0	98914.17315	80853.88843	217926.6756	0	0	0	0	0	0	143646.7894	132450.0212	242447.6091	52087.30482	43374.5685	34031.85125	0	0	0	6670.13832	53787.91565	50828.828	59671.31833	54693.55643	55645.06523
OTU375	506100.601	328365.361	167024.0975	0	0	0	43122.586	28678.21573	53067.0472	294072.0168	207798.265	345416.6293	139924.7532	103909.6039	126151.2677	0	0	0	0	0	0	141742.4053	77443.538	54377.73395	35766.08358	0	18949.65187	146815.6118	76105.6442	97914.5992	0	0	0	0	0	0
OTU3755	0	0	0	3520.934158	12889.52952	658.3018948	0	0	0	0	0	0	11988.50039	4543.75449	10799.07216	0	0	0	0	0	0	42682.70955	55450.43407	46057.4664	0	0	0	0	0	0	0	0	0	10623.8035	4336.098483	12816.13104
OTU3775	0	0	0	108338.1149	117244.2117	128941.4226	70738.40218	103534.5913	67352.7812	0	0	0	101629.5513	62636.18655	107986.5899	25374.61598	29743.77835	55765.66453	0	0	0	141284.9265	101386.0587	142958.1223	39725.35423	48146.88245	33184.85848	0	0	0	35534.25485	40015.15075	52848.12623	31912.97163	39430.7863	39367.1224
OTU379	0	0	0	34370.02898	47801.25393	32499.97585	0	0	0	0	0	0	55776.24163	36545.17978	37730.82395	0	0	0	0	0	0	0	0	0	0	0	0	0	0	0	0	0	0	0	0	0
OTU38	0	0	0	28793.03733	64435.50573	85372.59508	17470.11591	6618.018933	27496.84648	0	0	0	164673.2231	131171.5099	173917.2577	0	0	0	0	0	0	139123.1833	58593.79755	34105.81693	0	0	0	0	0	0	18308.4226	4119.298013	33583.79543	60626.35863	32585.42465	33660.45788
OTU382	0	0	0	52788.92155	10906.85109	20235.72875	0	0	0	0	0	0	50822.56045	57123.40093	90812.8778	0	0	0	0	0	0	0	0	0	0	0	0	0	0	0	0	0	0	0	0	0
OTU383	0	0	0	108403.1346	58125.64313	83198.42693	44412.47898	46270.97555	27083.74058	0	0	0	0	0	0	0	0	0	0	0	0	130672.65	82223.74038	40338.07903	31173.3747	39918.9769	15532.46934	0	0	0	15759.25515	18349.96321	9077.512673	0	0	0
OTU384	0	0	0	21682.92836	24870.95263	11925.2851	11974.27412	11415.91964	8435.387285	0	0	0	18514.57172	7126.050153	19238.04835	0	0	0	0	0	0	75600.77568	88075.02768	73585.4065	0	0	0	0	0	0	0	0	0	0	0	0
OTU386	0	0	0	23739.67199	17442.92855	9736.282975	9728.70934	11101.4998	12511.53039	0	0	0	0	0	0	0	0	0	0	0	0	73572.71558	67449.4784	56186.71578	0	0	0	0	0	0	0	0	0	33228.09905	37445.76423	42777.36605
OTU387	181750.7704	168727.5263	41309.75798	125497.7633	259780.3363	290259.3888	64879.8018	102099.5141	67729.99838	530929.5905	261423.961	619029.791	240492.1323	153047.2625	217348.9982	25957.75895	39046.01733	102807.4391	357366.9013	139311.1079	525034.299	136414.3962	154641.2537	122958.5162	36433.86888	29999.21143	27782.06315	0	0	0	0	0	0	0	0	0
OTU388	0	0	0	0	0	0	6672.066015	2834.238723	2901.689535	0	0	0	34385.5103	33129.8779	100268.2476	0	0	0	0	0	0	23394.21643	11908.54378	28302.1884	0	0	0	0	0	0	0	0	0	0	0	0
OTU389	0	0	0	77014.50933	104155.9306	19598.85	94598.05053	86885.7476	72195.7148	0	0	0	79241.89545	48832.3812	136794.4234	0	0	0	0	0	0	177294.5403	188670.2723	231155.0969	56624.23338	33141.08443	21509.7005	0	0	0	0	0	0	40324.32135	34078.53535	33643.26638
OTU39	0	0	0	833476.7985	851960.1745	817744.7835	596908.4065	699451.7193	485771.3455	0	0	0	910649.273	395448.49	872227.8678	162428.0229	80994.9789	451555.6035	0	0	0	1138361.938	1049169.73	969927.9373	438610.8915	339675.2183	258067.442	0	0	0	210433.866	409080.438	500681.1848	407923.4493	381395.0075	524882.478
OTU390	0	0	0	25290.34045	28928.27745	9471.023788	15253.92377	32046.06705	13186.73226	0	0	0	14364.19238	19344.81839	11476.43046	0	0	0	0	0	0	16352.38965	31745.45363	22805.70809	6520.713688	7279.155998	7818.52142	0	0	0	0	0	0	0	0	0
OTU392	3887566.765	4503364.65	3676779.965	441984.0908	702445.854	1110872.886	111450.0751	85055.22145	162605.9106	2410030.8	397279.5175	1053816.415	217342.9635	166305.9288	234742.7795	9095.86285	14358.4664	35392.46158	824625.6995	206015.6735	300621.3233	356640.3808	343757.2573	282666.086	0	0	0	3498678.51	3684342.968	4055968.743	624266.763	478008.6363	511965.3848	100736.6327	85456.33525	113474.623
OTU3947	0	0	0	0	0	0	7356.050693	5599.754483	72.35747675	0	0	0	7395.699308	8430.302908	11012.82631	0	0	0	0	0	0	30847.9661	42263.42285	19689.48753	0	0	0	0	0	0	0	0	0	0	0	0
OTU3958	0	0	0	18713.16853	19761.91759	5314.738928	14831.45864	9611.568988	6305.675698	0	0	0	0	0	0	0	0	0	0	0	0	0	0	0	0	0	0	0	0	0	0	0	0	0	0	0
OTU397	0	0	0	156935.7283	142383.849	0	110022.5012	147634.935	62938.64495	0	0	0	161049.3091	102901.1213	248190.8105	0	0	0	0	0	0	357250.8285	346164.394	438447.7158	93330.68645	88214.70945	60380.32433	0	0	0	0	0	0	163201.9578	149912.867	180228.8732
OTU402	0	0	0	389509.5403	488623.4328	347542.055	248672.4153	272770.5765	212300.8337	471133.7325	311078.3095	258777.517	618458.8253	452293.353	585390.9063	160337.0817	173505.6031	354499.564	0	0	0	717957.7035	685273.5758	630940.309	328066.8203	299140.904	257510.5355	125361.1664	83795.44378	290258.6755	332756.5118	431266.8415	516915.8958	366368.2748	384629.084	355504.2905
OTU407	0	0	0	29334.58548	89466.5491	23320.04238	34154.09848	32515.14093	23473.81272	0	0	0	0	0	0	0	0	0	0	0	0	150704.2556	138423.525	161667.8194	0	0	0	0	0	0	0	0	0	22313.9045	23295.27988	23759.25457
OTU41	0	0	0	13927.16463	33341.58363	59374.74768	0	0	0	0	0	0	113196.8664	78648.984	153247.2362	0	0	0	0	0	0	83070.73015	68964.3884	75931.3567	0	0	0	0	0	0	79738.5669	9428.917545	33599.8007	0	0	0
OTU410	0	0	0	42718.86143	71201.23468	43211.2326	0	0	0	0	0	0	53936.1688	23267.86013	37737.53993	15801.20673	13081.40244	30126.44485	0	0	0	63546.21133	78668.46533	48388.28893	0	0	0	0	0	0	0	0	0	0	0	0
OTU411	0	0	0	50317.14003	49838.22428	9418.618905	0	0	0	0	0	0	69347.36593	33250.81868	73930.55318	17515.97893	4396.20563	25595.39925	0	0	0	38604.0649	68985.4459	66489.0079	0	0	0	0	0	0	0	0	0	0	0	0
OTU412	0	0	0	75699.94543	121854.9807	116813.032	58506.6349	67204.98965	32185.0764	0	0	0	96105.7353	79338.3402	122578.5432	13031.69041	17912.91289	62452.80693	0	0	0	142787.2331	168417.7078	84293.13153	29506.92818	36362.44773	26612.22993	0	0	0	36672.0626	54009.97115	57146.172	0	0	0
OTU413	65959.59088	94299.9268	137376.0359	89290.30915	140986.2153	91522.3398	40891.1327	54951.6945	25753.36995	0	0	0	98864.79545	45631.53152	87639.12223	7939.481763	19855.79929	37221.9166	0	0	0	153915.2737	154573.2345	110530.3362	0	0	0	170806.8357	150640.0831	158833.606	91106.9425	94713.85365	111073.2661	43897.19703	51118.23748	52464.10683
OTU4169	26084.33745	32475.2588	32644.63243	49638.0426	85902.68038	59379.0238	18718.10987	25306.80185	8638.209448	0	0	0	0	0	0	0	0	0	17415.21656	37716.86505	66081.23008	0	0	0	0	0	0	58902.41053	28520.5913	69052.18815	23279.43269	32567.76328	42110.42988	21414.6519	24426.04321	23573.63443
OTU417	0	0	0	27998.29588	22856.91843	7922.267135	10468.9572	8021.086448	12192.2353	0	0	0	50905.49375	21150.37694	50787.2868	0	0	0	0	0	0	0	0	0	0	0	0	0	0	0	0	0	0	0	0	0
OTU423	0	0	0	0	0	0	17576.82257	7375.234543	17456.18326	0	0	0	0	0	0	0	0	0	0	0	0	47148.30683	19562.71217	11291.49935	0	0	0	0	0	0	0	0	0	0	0	0
OTU425	0	0	0	151553.1601	142510.9797	126470.9787	49244.30375	56535.37453	43565.85183	0	0	0	76789.84278	59118.19073	53222.09863	0	0	0	0	0	0	0	0	0	0	0	0	0	0	0	0	0	0	0	0	0
OTU426	0	0	0	31955.90633	89251.36348	101410.335	39734.23323	67.93021775	29284.122	181067.7227	52183.141	101005.7485	67761.782	47438.57528	67598.46065	0	0	0	0	0	0	70726.7833	46612.80303	19039.753	0	0	0	256121.133	542044.5805	163892.3984	27089.3775	4800.049623	48023.39578	48383.10458	12810.1828	60129.92898
OTU432	0	0	0	21638.54177	21263.56395	20398.525	0	0	0	0	0	0	33201.76733	6318.19471	38910.20378	0	0	0	0	0	0	0	0	0	0	0	0	0	0	0	0	0	0	0	0	0
OTU437	0	0	0	0	0	0	76081.40498	98305.14155	53647.6289	0	0	0	171024.7802	70303.68828	126645.5866	46220.18168	37106.7024	123247.4925	0	0	0	172072.9112	170196.7328	165937.7602	0	0	0	0	0	0	0	0	0	77267.09075	67547.80053	96223.42675
OTU44	0	0	0	1310118.528	1399518.199	1750031.572	1699455.935	771429.5388	424029.5728	0	0	0	701603.9478	412031.643	565338.2938	0	0	0	0	0	0	1758812.731	1239419.265	1122726.641	359410.6045	360712.9768	295801.7045	1120548.662	666098.978	932109.814	718984.3643	1263161.832	1099437.349	728761.7898	1008362.288	1157019.616
OTU442	248458.2126	284011.0798	232591.4109	0	0	0	0	0	0	0	0	0	0	0	0	0	0	0	0	0	0	127799.9642	99028.12675	78397.80213	0	0	0	0	0	0	0	0	0	0	0	0
OTU444	0	0	0	16873.84434	34170.11638	29262.56063	11560.75593	16582.69183	13058.39367	0	0	0	32815.79333	21148.69947	24438.04603	0	0	0	0	0	0	44010.70098	40830.28485	33876.17893	6742.595825	8506.50778	8297.751218	0	0	0	8668.67153	4455.420493	9383.122308	3601.578395	5860.468893	9673.246293
OTU445	0	0	0	37194.20173	30483.12383	0	62481.11885	58335.04638	60907.75193	0	0	0	89530.05478	63206.96523	114485.6305	38646.94393	17678.2932	77962.0778	0	0	0	105412.0459	138501.1389	193519.6999	85115.3347	69407.3781	53487.64055	0	0	0	0	0	0	100374.9982	77921.81905	98390.72623
OTU446	0	0	0	37483.74398	38099.24598	44643.7615	0	0	0	0	0	0	45449.33955	60055.18298	127504.554	17059.9014	21248.80405	34483.89368	53056.9621	30234.94393	124715.5421	97962.76313	120522.8002	99105.00468	0	0	0	0	0	0	0	0	0	0	0	0
OTU448	0	0	0	166534.6113	238924.5474	124910.8492	180330.3178	166309.5643	121817.3481	0	0	0	226884.2551	93664.25835	200080.5846	0	0	0	0	0	0	232265.833	286508.617	209135.2766	57303.68678	66232.1593	26095.62573	0	0	0	0	0	0	63846.41965	37806.05403	55089.585
OTU452	0	0	0	0	0	0	10603.10241	9474.989495	2086.275561	0	0	0	36262.35995	17718.20166	56187.62598	0	0	0	0	0	0	0	0	0	9325.017618	5876.320965	1103.818443	0	0	0	0	0	0	0	0	0
OTU453	105585.1606	246324.6513	196508.3843	0	0	0	0	0	0	426297.0765	330701.8513	494293.291	0	0	0	0	0	0	95381.90118	97223.6722	102632.2456	0	0	0	0	0	0	0	0	0	46582.68763	58331.4216	98305.9919	0	0	0
OTU455	0	0	0	0	0	0	13959.26548	16381.14612	6260.43333	0	0	0	0	0	0	0	0	0	0	0	0	56194.37678	42551.9667	29330.57288	0	0	0	0	0	0	0	0	0	0	0	0
OTU456	0	0	0	177503.0442	214766.272	177922.1723	157166.4111	188160.4217	136448.4471	0	0	0	300885.5793	216683.0355	275620.5148	52880.01613	73229.2007	173284.5914	0	0	0	371227.5208	268393.183	308110.6	151060.4705	148305.7887	112010.0402	0	0	0	0	0	0	120481.9169	170261.0004	173153.9682
OTU4570	0	0	0	0	0	0	18270.31862	14763.297	31131.87563	0	0	0	0	0	0	0	0	0	0	0	0	0	0	0	0	0	0	0	0	0	0	0	0	0	0	0
OTU458	0	0	0	57579.46033	46530.7162	41069.06253	28021.1268	33691.85368	15469.20262	47488.0499	32372.6311	33686.15568	47079.86775	24017.31569	44787.04503	0	0	0	0	0	0	61554.11148	59275.60348	58645.71338	0	0	0	0	0	0	0	0	0	0	0	0
OTU46	0	0	0	0	0	0	337789.1188	350928.9598	264166.593	0	0	0	392534.6718	73251.16455	458559.7178	0	0	0	0	0	0	1172029.32	1302787.024	818499.8163	302175.6648	183189.5416	12337.80099	0	0	0	0	0	0	119265.0438	51747.77563	144765.5008
OTU464	0	0	0	0	0	0	39291.69443	23728.31865	14307.46037	0	0	0	0	0	0	0	0	0	0	0	0	150825.6594	246404.8623	211272.9999	35183.8713	25500.99443	617.9225048	0	0	0	0	0	0	43759.05625	20984.33631	41663.31963
OTU465	0	0	0	101834.4222	125834.8813	91562.26638	44746.9273	59929.2555	22793.72185	0	0	0	105112.4507	97942.88405	92449.73175	25340.27193	22037.1687	53948.95155	0	0	0	134495.1267	124668.6601	66112.03443	28371.68415	38725.08585	24987.31175	46633.67583	14461.47455	49444.94475	25397.5946	42478.18163	50979.83895	0	0	0
OTU470	0	0	0	21265.00987	32687.5859	9372.367403	0	0	0	0	0	0	48601.62373	15084.03723	36852.57168	0	0	0	0	0	0	32030.25255	54961.40243	54184.1716	0	0	0	0	0	0	0	0	0	0	0	0
OTU472	0	0	0	96735.86345	134267.569	80546.08373	61937.91148	74349.1564	29082.38758	113405.7365	46758.70008	66600.55133	78768.64553	31637.07228	60201.89353	0	0	0	0	0	0	142945.2393	180094.3095	116186.6617	13695.06268	16776.04817	6272.130355	0	0	0	0	0	0	14855.13491	14047.41795	37863.47195
OTU473	0	0	0	76506.95305	144358.6559	122141.2371	62426.64143	49002.08223	40011.6864	219401.9715	100878.556	277014.4708	141479.9714	157934.6258	198748.6943	0	0	0	0	0	0	158589.0572	135308.0663	153107.3026	0	0	0	0	0	0	107017.6531	89221.99163	136136.0224	61607.32283	73704.7142	72516.58998
OTU4795	89043.578	145904.4234	116949.5901	91472.24548	93946.88205	75848.45395	46217.16533	44743.2514	17705.3113	350361.722	209352.6286	200035.492	88942.4442	88061.2977	101791.7452	16802.76163	14980.43916	37803.71225	99857.84525	106368.7152	266988.4793	121391.7047	118303.9524	76381.11755	23141.47083	22216.40312	15848.74677	69454.4799	47771.34915	58522.0409	15868.76513	22998.02484	26617.83043	12765.65762	9878.85759	12224.55418
OTU48	0	0	0	24036.38951	6799.099235	56932.97748	7463.176605	11163.78404	15685.08729	0	0	0	144658.3928	127007.8583	139112.0306	0	0	0	0	0	0	90526.57805	60248.30795	86926.07595	0	0	0	0	0	0	65470.52945	27839.04085	36283.18328	64695.2729	43497.212	32821.11628
OTU4846	102123.8332	124421.9089	101060.7449	101747.844	186510.0848	127262.2681	53368.30383	55125.9561	34356.56743	204504.7891	137540.641	216664.8676	108050.2775	74624.31078	86078.4993	20624.57014	23366.33455	35872.8401	69251.01418	48690.3332	180558.1248	79033.29973	77668.22388	43967.10393	15929.53654	22956.38129	23502.29329	0	0	0	15715.97676	31847.45388	33822.8981	0	0	0
OTU4873	0	0	0	7255.57165	15577.94866	5641.831665	0	0	0	0	0	0	0	0	0	0	0	0	0	0	0	0	0	0	0	0	0	0	0	0	0	0	0	0	0	0
OTU490	0	0	0	19235.43848	7212.409025	516.9515118	0	0	0	0	0	0	101723.6565	59499.1492	108413.5938	0	0	0	0	0	0	0	0	0	0	0	0	0	0	0	0	0	0	0	0	0
OTU491	0	0	0	13765.89585	20351.9237	14522.13312	29836.7231	27669.78908	5820.13344	0	0	0	0	0	0	0	0	0	0	0	0	79232.6116	75901.01463	79058.40435	20836.12891	17756.83349	5803.165643	0	0	0	0	0	0	0	0	0
OTU492	0	0	0	0	0	0	21674.96693	12487.33782	13718.06389	0	0	0	7714.537745	6170.45614	10610.8267	0	0	0	0	0	0	64137.49635	74283.46668	61894.75288	11836.35899	23981.79693	896.4221225	0	0	0	0	0	0	0	0	0
OTU4934	22555.87186	88386.50143	23714.60221	13052.53036	47396.5453	38236.30053	0	0	0	0	0	0	0	0	0	0	0	0	0	0	0	0	0	0	0	0	0	0	0	0	0	0	0	0	0	0
OTU494	0	0	0	25361.26663	34862.96503	26857.60393	0	0	0	0	0	0	29594.04918	12956.13381	31642.8421	0	0	0	0	0	0	27524.79785	51231.84963	30836.67395	0	0	0	0	0	0	0	0	0	0	0	0
OTU4949	0	0	0	202608.9931	184124.7803	119001.2814	98220.1177	144328.8463	53001.44198	0	0	0	216171.9742	143277.3619	276438.2255	0	0	0	0	0	0	471712.44	427127.2223	495407.4143	133224.5537	143111.8502	123920.8616	0	0	0	301083.2033	439527.1363	488218.7863	361579.642	384035.2393	393775.7565
OTU495	110052.9723	137617.1198	179143.956	96924.6813	152382.3918	93987.53938	87799.34298	56291.7718	33306.60268	205713.665	178317.2417	133343.504	91044.97085	55537.35833	78913.93885	13648.27101	7336.958625	35371.13658	46958.11218	18480.87052	178659.5893	175396.1071	134902.0284	108116.8115	26759.57908	22930.5557	11444.38346	5559.504708	62144.71688	84180.1197	21884.90411	19368.28999	34531.53923	0	0	0
OTU498	0	0	0	24601.75772	9078.352663	11770.37964	0	0	0	0	0	0	15339.33883	7256.93478	18541.73535	0	0	0	0	0	0	26611.84058	51791.28775	42736.00923	0	0	0	0	0	0	0	0	0	0	0	0
OTU499	0	0	0	0	0	0	16172.77174	6797.40246	8201.508013	0	0	0	43142.58615	34471.64513	71102.19643	0	0	0	0	0	0	42723.89155	66017.25088	83111.96585	0	0	0	0	0	0	0	0	0	38652.43063	35306.76298	36784.76698
OTU5	27564551.9	29263167	24721281.52	5974413.58	5636655.05	9176038.07	1030277.708	722683.026	1118381.78	21458548.04	10175720.69	15824394.56	2749399.435	1437512.72	2455706.715	79712.07585	114343.2939	341894.5003	14623835.68	10577651.26	10786231.1	3954499.375	3474935.403	3783053.673	306041.6025	386979.1045	393095.9825	0	0	0	4044356.293	2883553.875	3458775.43	744681.0898	495126.5848	839953.2433
OTU50	0	0	0	21090.15803	43839.3501	40451.3081	0	0	0	0	0	0	210473.3723	182137.7255	380678.552	0	0	0	0	0	0	100922.3462	66850.40673	190123.9128	38528.13218	23756.66933	25337.01433	0	0	0	0	85949.55668	146708.3973	86129.59688	67309.88545	61524.3504
OTU501	0	0	0	0	0	0	17967.30691	13935.03753	21430.46682	0	0	0	0	0	0	0	0	0	0	0	0	23918.20022	27833.4463	44564.36353	0	0	0	0	0	0	0	0	0	0	0	0
OTU503	68501.33063	108094.0116	75704.8676	64224.84248	89832.04808	71037.16248	0	0	0	99871.06448	65605.1481	69781.46735	36800.4381	30033.06563	37762.51535	0	0	0	0	0	0	46862.9769	45374.65748	21357.61281	0	0	0	13757.47228	25074.62895	12650.24221	0	0	0	0	0	0
OTU507	0	0	0	0	0	0	91756.30658	33713.31808	85663.47985	56764.90268	39105.6201	105832.9377	0	0	0	0	0	0	0	0	0	0	0	0	0	0	0	0	0	0	0	0	0	0	0	0
OTU509	128223.2781	136397.6896	122804.4438	97483.37025	170459.8618	135333.117	35184.41375	53329.38388	28244.07818	212341.6197	154244.4942	139017.676	90001.58533	71201.80763	80725.3227	13358.1122	15947.90548	26692.4769	0	0	0	118696.3486	105016.8904	68690.57138	0	0	0	35992.0276	38093.396	41013.51313	26431.99375	33448.0504	30434.95555	0	0	0
OTU512	0	0	0	61953.25838	105026.0949	72440.5845	0	0	0	0	0	0	58430.91305	44632.36323	82372.85488	0	0	0	0	0	0	34693.73743	54491.48993	59684.74855	0	0	0	0	0	0	0	0	0	0	0	0
OTU513	0	0	0	41079.91088	21218.89025	26372.2326	0	0	0	0	0	0	71306.87878	62112.13145	109827.1499	0	0	0	0	0	0	0	0	0	0	0	0	0	0	0	0	0	0	0	0	0
OTU516	0	0	0	0	0	0	18789.07924	18989.05501	10836.11072	0	0	0	28357.34565	7054.590903	56303.19105	0	0	0	0	0	0	98195.9969	104111.5766	132988.9651	0	0	0	0	0	0	0	0	0	0	0	0
OTU5162	0	0	0	204786.9255	265832.51	0	272377.7955	259857.8765	191426.9411	0	0	0	452939.1105	313563.9938	440837.4633	93380.598	56665.1978	364520.9775	0	0	0	434454.1725	544721.7348	591352.9455	204996.5461	170418.2624	81409.22225	0	0	0	0	0	0	192976.8919	123688.4966	165142.0488
OTU519	21477.33356	41032.95575	65369.2343	114034.6104	162208.6128	128856.006	0	0	0	159902.2869	170887.7072	305843.1145	251865.9435	138167.6966	195484.4419	43010.31238	54976.17283	92744.2051	0	0	0	74692.14963	55079.84215	41359.61558	22085.60516	22516.78758	18493.16765	0	0	0	0	0	0	0	0	0
OTU521	0	0	0	12183.14546	38781.63955	11798.02245	27321.44353	30773.7037	17357.80733	0	0	0	24861.14742	27261.02903	78430.0514	5776.66938	10666.99738	32845.0235	0	0	0	43915.25463	47223.76638	48668.76685	0	0	0	0	0	0	0	0	0	0	0	0
OTU523	35965.96098	14712.1773	37158.4347	44741.498	50580.36705	85180.5848	34383.9261	35074.53038	16731.61583	0	0	0	0	0	0	0	0	0	75313.65075	25560.70813	113780.666	43252.983	51730.83725	38900.57553	0	0	0	97214.2745	89450.47523	169232.44	34734.93028	9228.72201	27634.7151	0	0	0
OTU524	205209.0297	309511.9888	312098.4723	153707.6047	216409.8997	166811.1191	71808.6751	65189.74558	45270.00878	231601.2324	113432.2449	90140.3881	68509.94773	42634.78748	80616.85488	0	0	0	69548.9571	58751.36313	176798.4158	84325.04565	65428.2268	46317.46648	12857.95916	15318.10761	11080.77622	6723.249278	19399.87152	13173.86538	15189.33439	8582.23116	16659.29808	0	0	0
OTU528	0	0	0	0	0	0	82921.15705	116556.2169	89982.58368	0	0	0	0	0	0	0	0	0	0	0	0	0	0	0	0	0	0	0	0	0	0	0	0	0	0	0
OTU53	979784.009	1220103.081	989494.8818	1238725.676	1552905.585	1417995.71	455155.1055	525759.341	328376.9255	1792959.448	1498829.238	1672929.321	711411.6563	534577.369	753351.4783	28539.642	89021.52028	326389.236	1071033.546	670971.1988	2560363.06	1308117.347	1143930.037	1233981.005	272977.1935	317906.9683	298605.5275	1902082.812	1791871.878	2123976.414	827537.6553	948522.1345	1015283.18	541811.2358	576879.4238	597617.2855
OTU530	0	0	0	0	0	0	1288.652266	10629.18513	5924.59656	0	0	0	0	0	0	0	0	0	0	0	0	0	0	0	0	0	0	0	0	0	0	0	0	9557.479018	6382.33645	7365.783798
OTU533	0	0	0	15981.0515	32035.55005	32121.00328	0	0	0	0	0	0	65160.38703	44588.2799	40544.58613	18966.69714	14598.48991	47864.10445	0	0	0	57737.4278	56736.02453	65994.99065	32166.975	32939.3884	15137.93866	0	0	0	0	0	0	45844.3241	31178.59048	47026.9037
OTU535	413391.5978	315049.259	168747.8694	0	0	0	87964.90383	67803.70535	76890.66655	372556.4263	318231.7715	455596.8843	243502.6832	259257.2023	259035.5475	0	0	0	172959.0126	168177.0507	165437.4671	294440.2865	190031.4502	274833.4825	118200.0212	104441.2937	71775.60875	0	0	0	137724.5114	96817.09808	123249.2141	0	0	0
OTU536	0	0	0	0	0	0	39643.67408	15904.38382	12440.66071	0	0	0	72089.02773	22309.62568	91393.18495	0	0	0	0	0	0	219470.5096	235730.8601	352290.0005	44697.00948	69741.94368	11693.75318	0	0	0	0	0	0	93295.89965	49612.87595	118085.7366
OTU539	0	0	0	33388.46495	58242.83445	41346.39098	23061.3854	33501.72003	12490.13881	0	0	0	31574.71278	18112.71186	31733.06015	0	0	0	0	0	0	0	0	0	0	0	0	0	0	0	0	0	0	0	0	0
OTU543	0	0	0	19121.53454	11580.61771	14147.42601	0	0	0	0	0	0	32012.80175	21596.76391	47811.08348	0	0	0	0	0	0	23722.50283	29682.08	27737.68728	0	0	0	0	0	0	15324.01936	16016.86273	32143.64648	12700.11373	8973.175483	5431.01369
OTU544	0	0	0	19162.92484	11908.00356	11611.80859	0	0	0	0	0	0	35834.90208	34970.82383	43401.9427	0	0	0	0	0	0	0	0	0	0	0	0	0	0	0	0	0	0	0	0	0
OTU545	255697.8485	289970.6098	301422.38	251204.704	317958.0233	253722.027	100596.974	169856.8811	60686.79155	536522.3705	430605.2365	391178.0703	191515.0084	134459.7346	198258.9946	43238.87703	46157.3835	87616.68565	171732.9878	135287.4442	310240.6433	135360.4613	130463.8041	126417.2343	0	0	0	69507.0969	118515.4945	91837.8158	41868.39083	64610.38818	48199.59093	38107.2412	28156.58875	34616.83185
OTU546	0	0	0	0	0	0	30119.8346	25701.587	18535.88444	0	0	0	0	0	0	0	0	0	0	0	0	124289.1223	99306.7465	64085.65285	0	0	0	48786.92305	37046.15593	63545.77405	21036.98811	44589.04125	49301.91285	0	0	0
OTU547	5906.88681	23572.0669	29445.89128	34575.4593	26990.34898	43235.7368	21715.81789	10701.59266	13801.67899	140687.7635	182425.664	98673.99278	41531.46318	23149.94687	29217.10413	0	0	0	83348.90583	30450.97848	151653.5696	79375.05563	108315.0564	83186.9712	17553.00531	42284.47515	13764.11594	264766.4518	149149.028	268840.957	26660.1176	47257.67338	126188.5508	0	0	0
OTU548	0	0	0	9608.312298	0	23545.46832	0	0	0	0	0	0	61604.01987	44883.01135	91594.7543	0	0	0	0	0	0	16226.94129	15916.68072	43633.0927	0	0	0	0	0	0	28778.6606	1634.00634	20658.67546	13428.23707	11716.22766	6902.233273
OTU55	96970.98295	47765.1401	71835.41763	357600.8455	521986.5938	357872.4528	154831.2955	180546.7127	101148.5019	520515.4805	365771.6848	280453.8228	412366.2665	286763.5805	340713.1865	65139.39773	76707.78138	261066.5118	0	0	0	433421.3318	412568.0828	274300.6975	102209.6343	105807.7737	82535.45708	85207.56525	137958.4982	271041.6528	120433.041	163615.548	222780.9923	129844.2073	105621.3518	119384.966
OTU550	31778.7737	17475.47584	12194.79245	54282.91433	53411.32865	49401.67825	31925.30828	27963.33215	18242.72575	0	0	0	0	0	0	0	0	0	0	0	0	0	0	0	0	0	0	0	0	0	0	0	0	0	0	0
OTU551	0	0	0	13276.85195	16347.21017	13228.68343	0	0	0	0	0	0	10267.92757	0	18149.94044	0	0	0	0	0	0	25257.14108	17753.68909	19952.44819	0	0	0	0	0	0	0	0	0	0	0	0
OTU554	0	0	0	9714.990443	15477.88999	23518.67818	0	0	0	0	0	0	46901.29915	21973.13339	48012.6438	0	0	0	0	0	0	108690.2332	94930.88423	107454.4898	0	0	0	0	0	0	18.1586215	19473.00812	19075.2014	35623.59778	42150.29458	48278.10855
OTU556	0	0	0	22965.3578	17234.87063	27082.13073	0	0	0	0	0	0	57779.58823	43272.28815	62348.9696	0	0	0	0	0	0	33181.2233	17500.69641	55173.9033	16097.15605	14689.99386	4977.175723	0	0	0	0	0	0	16043.59519	17837.17921	13602.69743
OTU559	0	0	0	25118.46218	35352.71775	25615.02448	16532.09157	22584.87404	12694.45772	0	0	0	35424.23278	30337.12535	58737.42553	0	0	0	0	0	0	61678.1612	44677.0286	96317.87515	0	0	0	0	0	0	6543.143445	25639.58683	37268.16893	0	0	0
OTU561	177722.8351	341612.1715	123689.2324	0	0	0	31940.48438	29411.1303	28820.541	235056.164	166843.6449	187832.7325	96897.1596	71368.88585	67498.7339	0	0	0	224572.548	102331.4683	121836.1844	0	0	0	0	0	0	0	0	0	0	0	0	0	0	0
OTU562	0	0	0	0	0	0	19306.05608	8396.507223	4580.388043	0	0	0	0	0	0	0	0	0	0	0	0	80065.9192	63225.2126	56346.7306	0	0	0	0	0	0	0	0	0	13933.14888	12106.53663	23270.95002
OTU563	0	0	0	113563.2951	92884.06248	100432.6918	35113.19375	61337.66235	28873.28823	636525.95	7659.264835	214786.6063	80642.75183	72271.07918	76429.97175	0	0	0	0	0	0	125825.0796	111686.6715	125480.4932	18377.85356	6658.99397	8989.793473	36723.33485	59667.4079	91696.11078	80188.35305	81945.8199	96085.19083	31134.86188	56080.00535	45770.97493
OTU565	0	0	0	100176.7389	123262.9363	98180.39005	69276.27275	74337.61793	48375.74138	204008.8149	77959.72205	113814.8369	0	0	0	27246.3368	37367.3998	75977.9523	0	0	0	394040.5448	308388.4938	334044.849	0	0	0	34422.94643	7330.291015	93423.12565	0	0	0	139244.9734	163769.0285	177319.6189
OTU566	0	0	0	0	0	0	7976.76004	22653.54507	6885.911815	0	0	0	21847.49909	6285.576815	16840.10572	0	0	0	0	0	0	0	0	0	0	0	0	0	0	0	0	0	0	0	0	0
OTU567	0	0	0	47982.23703	76421.4168	79933.12823	19767.26604	82225.48653	16036.10235	0	0	0	118630.3708	16118.18122	64850.7202	10750.88009	9294.213285	42092.44533	0	0	0	0	0	0	0	0	0	0	0	0	15187.93591	8973.27392	19989.75097	0	0	0
OTU569	51450.47905	107453.4232	92621.44185	89636.70098	152875.8128	135725.977	26628.55053	44185.63073	24984.61816	0	0	0	88659.878	79475.31343	79347.83323	9960.141063	17917.97074	39863.55748	29606.3927	48125.42285	132827.9592	102144.3065	101124.9358	46924.19425	20350.69938	25780.716	16324.65997	0	0	0	19000.78167	23595.82099	28184.08255	0	0	0
OTU57	0	0	0	0	0	0	127532.2053	109404.6411	82348.4719	0	0	0	250846.4975	27574.4755	263283.2868	0	0	0	0	0	0	663517.9978	709051.5688	483905.9575	89662.82998	85660.84823	0	0	0	0	0	0	0	0	0	0
OTU572	0	0	0	5288.266263	7583.846628	647.3969398	0	0	0	0	0	0	5343.906228	5841.222935	15246.07433	0	0	0	0	0	0	26029.06975	36324.44553	26516.04635	0	0	0	0	0	0	0	0	0	0	0	0
OTU575	0	0	0	19180.79532	62674.25318	17974.43057	35159.93198	33650.25083	29647.34815	0	0	0	56483.74945	15353.6619	41000.47735	12601.76877	5368.209505	29095.88443	0	0	0	122856.9752	138962.7496	139151.5313	50800.26305	47587.74518	25305.66363	0	0	0	0	0	0	55118.14893	46655.5175	59572.84618
OTU58	0	0	0	611244.396	899471.6988	656788.948	340673.6088	451869.8275	229268.3063	0	0	0	543201.26	357385.1098	533915.4955	52062.35105	102329.805	237609.3817	0	0	0	872277.0888	770691.0803	498905.6463	198939.8098	218755.3677	167986.0839	0	0	0	83666.52995	152357.5624	143066.1084	110733.4166	136126.8934	155795.6071
OTU580	0	0	0	4861.444383	2116.274159	3845.97851	0	0	0	0	0	0	0	0	0	0	0	0	0	0	0	0	0	0	0	0	0	0	0	0	0	0	0	0	0	0
OTU584	0	0	0	137996.8203	167768.3816	168876.2835	86559.37893	127800.8009	63779.7032	0	0	0	132905.6393	86823.57898	128918.9246	35194.6744	40805.26558	68149.68405	0	0	0	55456.80798	58965.6478	38201.40363	0	0	0	0	0	0	0	0	0	0	0	0
OTU5855	207492.3307	229673.5768	144302.4889	146041.0833	126867.3576	126910.9691	45188.95628	63424.48873	35433.64905	137978.4552	46626.42698	36723.49088	60784.90865	31246.3792	40958.90873	0	0	0	0	0	0	62933.78053	52698.88568	67106.32255	14299.21811	15491.95278	13062.35421	0	0	0	0	0	0	0	0	0
OTU588	0	0	0	10494.10391	14775.47041	9185.688883	0	0	0	59699.16235	9880.32736	32559.89518	8332.123178	5823.177158	22096.90558	0	0	0	52725.702	0	114508.9663	87977.98348	71639.94175	74250.91978	14265.8635	23865.08077	13578.42783	124546.8865	53451.5688	89077.63208	0	0	0	32125.92558	31070.35043	34659.37405
OTU59	0	0	0	0	0	0	67827.01398	23789.38887	17086.36674	0	0	0	0	0	0	0	0	0	0	0	0	299711.4365	346896.6753	364934.1075	64233.32008	68958.27245	26341.48655	0	0	0	0	0	0	121016.8575	54136.66593	148509.4973
OTU591	0	0	0	0	0	0	2619.038755	9248.163893	6266.060798	0	0	0	11399.71021	6122.482195	25060.94675	0	0	0	0	0	0	0	0	0	0	0	0	0	0	0	0	0	0	0	0	0
OTU595	0	0	0	17496.53661	19962.37716	15791.59405	0	0	0	0	0	0	44829.74928	19530.59977	45650.55143	0	0	0	0	0	0	28305.1302	31621.4355	33233.4092	0	0	0	0	0	0	0	0	0	0	0	0
OTU597	0	0	0	0	0	0	75543.36923	114057.7702	53392.73135	131527.467	172002.1837	118726.5638	151968.8224	90106.89373	89303.94918	32135.51618	43667.38	71923.73845	0	0	0	44561.50475	65495.89228	67302.22158	0	0	0	0	0	0	0	0	0	0	0	0
OTU6	2457637.613	4051546.2	3608944.395	1854546.036	2601569.105	2429572.426	1012311.273	1333524.926	661143.0223	3134802.46	1296384.016	1787226.48	930123.6708	575922.2715	1442083.81	0	0	0	1531235.561	744658.147	3531522.833	1764763.287	1543704.262	1666829.49	383966.0905	326243.825	215724.5598	1403513.065	1783853.119	1871115.678	538468.6848	628825.2198	573871.2723	315871.6563	316593.699	428958.9943
OTU60	859691.9463	1288727.172	237831.5081	1871292.998	1825451.595	2025905.138	1006597.983	1095277.58	821928.439	5449701.793	3381288.46	3466126.025	2573772.965	1616485.19	1792689.023	552902.9953	463823.941	897688.5363	3152656.138	1344700.356	4984045.708	2020024.398	2203864.487	1976326.932	710206.4878	698722.9415	569224.9313	2192010.525	1523425.121	2429182.749	1141936.411	1059730.953	1355535.787	621367.491	867350.6775	756717.4083
OTU604	0	0	0	33712.97548	27490.35305	8946.148528	35079.86785	32522.25423	26483.09395	0	0	0	59052.7105	40627.33148	58724.32853	12821.48296	21774.6882	58472.88768	0	0	0	40793.81888	52685.62775	69543.11855	22303.08492	23513.24921	14254.08828	0	0	0	0	0	0	23376.59346	14537.39693	23649.88767
OTU61	1167265.555	807819.483	1006430.943	348220.482	364793.5243	428972.8195	132341.1852	125038.414	84972.72148	578325.342	399849.013	660249.8275	157466.7246	114257.0505	196999.7406	0	0	0	0	0	0	285390.1453	184593.0346	137705.2928	0	0	0	307528.585	370315.6365	468704.406	100642.0125	78485.76655	105033.5282	0	0	0
OTU614	0	0	0	0	0	0	10737.51489	10464.24275	1288.523412	0	0	0	9130.62295	10505.31722	26651.98135	0	0	0	0	0	0	57233.02235	59985.5631	49919.53245	37715.57718	51094.2053	40940.80045	0	0	0	0	0	0	0	0	0
OTU616	0	0	0	22882.56772	42196.76118	23416.82124	25334.01538	22017.32559	24565.29239	0	0	0	53514.25443	34907.83895	38642.73435	12376.17162	21881.58561	22509.74374	0	0	0	59768.3167	38767.91508	42505.32533	0	0	0	0	0	0	0	0	0	0	0	0
OTU62	1794205.1	1297962.865	1451609.104	0	0	0	0	0	0	4362096.415	3838394.88	5482285.49	3666773.13	3097595.513	3603404.98	715413.4295	658354.7813	1001655.921	3592395.39	2792765.135	3118520.87	4285220.728	3062060.93	3934721.99	1570762.823	1333619.598	958668.7215	5439189.765	5513225.895	8846218.03	0	0	0	0	0	0
OTU622	0	0	0	13680.94963	1163.888702	9885.50882	0	0	0	0	0	0	0	0	0	0	0	0	0	0	0	0	0	0	0	0	0	0	0	0	0	0	0	0	0	0
OTU624	0	0	0	0	0	0	11756.66447	19319.22694	11568.50304	0	0	0	39344.72155	4665.469348	20608.7822	0	0	0	0	0	0	38489.02445	30504.97383	22731.08286	0	0	0	0	0	0	2063.895967	8341.504575	8584.202915	11934.29877	12875.42355	38449.9448
OTU629	0	0	0	132777.8967	143604.1716	150846.7061	97042.93955	126045.881	64742.4158	238920.1223	171740.0386	295624.217	243082.2785	185401.9566	180173.0061	0	0	0	99710.8319	41557.16688	220032.1281	0	0	0	0	0	0	0	0	0	0	0	0	0	0	0
OTU631	0	0	0	9826.78272	5247.134635	35.750536	0	0	0	0	0	0	0	0	0	0	0	0	0	0	0	0	0	0	7591.069763	6841.439348	3939.952323	0	0	0	0	0	0	0	0	0
OTU64	0	0	0	0	0	0	9800.214578	1969.436634	13378.29765	0	0	0	95294.83993	69554.39793	163759.3192	0	0	0	0	0	0	75470.90658	36193.36638	33837.61263	0	0	0	0	0	0	97280.35615	25833.4835	72105.87818	98490.91595	72119.15268	52151.83128
OTU640	0	0	0	0	0	0	17559.47486	17695.61852	14821.47391	0	0	0	50315.43423	8639.988895	67663.55088	0	0	0	0	0	0	29321.76713	70728.8021	59601.56548	0	0	0	0	0	0	0	0	0	0	0	0
OTU643	0	0	0	42772.14113	38577.6073	24575.40237	23839.08828	27955.36445	18845.49656	0	0	0	34598.60723	32236.77508	70748.12108	0	0	0	0	0	0	45559.65975	20579.40868	76826.01483	18667.53892	18165.04606	7740.85799	0	0	0	0	0	0	0	0	0
OTU647	0	0	0	102541.9169	103150.8948	102506.8225	59251.582	77018.99218	60871.2907	0	0	0	137738.9869	92102.0232	114498.0776	26930.80733	3392.505735	57144.12343	0	0	0	79722.83938	73429.98068	86114.1082	34869.75975	25766.77875	15452.97884	0	0	0	0	0	0	0	0	0
OTU6507	397818.289	505017.8638	604874.6768	598303.9823	781904.1268	651750.313	218434.4176	258808.5378	168236.2784	659702.7863	612992.7968	558888.2503	440555.3555	296255.122	343562.1083	70721.9647	93485.42788	166250.1427	401239.778	391661.6798	626016.021	620680.3088	677695.6345	501495.847	132009.6896	167255.126	177172.9913	80164.67643	188412.9409	140895.1098	221146.0014	223540.3715	189251.4444	139369.8437	154790.2214	177148.1251
OTU651	0	0	0	0	0	0	14568.67956	23472.73275	5795.44244	0	0	0	0	0	0	0	0	0	0	0	0	59724.73095	27100.2209	25483.93183	5908.693775	6370.402253	5536.750468	0	0	0	0	0	0	0	0	0
OTU653	0	0	0	0	0	0	16948.63589	7429.796543	13639.02406	0	0	0	0	0	0	0	0	0	0	0	0	60133.37278	88697.02223	70812.3276	0	0	0	0	0	0	0	0	0	0	0	0
OTU655	0	0	0	4962.40149	3068.432288	7173.647625	0	0	0	0	0	0	20337.66931	15713.65861	45676.22318	0	0	0	0	0	0	31060.22558	44316.8816	57472.1982	0	0	0	0	0	0	0	32879.6816	61102.91463	44467.63775	33850.66365	40940.29683
OTU66	0	0	0	0	0	0	20511.45392	1319.711177	11203.06601	0	0	0	104758.2149	81640.67765	142690.9241	0	0	0	0	0	0	88407.24625	56482.8873	93649.23425	0	0	0	0	0	0	73811.68743	39988.5807	52733.8141	0	0	0
OTU661	0	0	0	20513.34191	15772.86595	10204.72011	0	0	0	0	0	0	49762.5156	32076.0975	70289.38513	0	0	0	0	0	0	32434.21073	25832.56283	69867.4213	0	0	0	0	0	0	0	0	0	0	0	0
OTU666	0	0	0	30612.51625	73756.43285	0	78300.71665	77816.90458	61766.73948	0	0	0	120441.8035	60338.35888	122193.1746	0	0	0	0	0	0	333046.0183	345760.325	177186.4765	0	0	0	0	0	0	0	0	0	0	0	0
OTU667	0	0	0	0	0	0	9715.516045	5680.768025	7537.767788	0	0	0	0	0	0	0	0	0	0	0	0	20588.70433	49640.0719	58707.2966	0	0	0	0	0	0	0	0	0	0	0	0
OTU668	0	0	0	33575.62825	28260.4767	33939.04098	25255.7894	32447.1399	24179.30727	0	0	0	55805.9769	33241.00373	56298.32333	17821.71225	17785.20674	64540.01793	0	0	0	110614.9957	134532.9993	96341.22488	0	0	0	0	0	0	78484.81348	89197.5564	80456.64938	104880.6355	97608.60638	118968.797
OTU670	0	0	0	25838.54685	34269.07255	20318.22926	0	0	0	0	0	0	39893.98323	12797.40013	29174.63133	0	0	0	0	0	0	0	0	0	0	0	0	0	0	0	0	0	0	0	0	0
OTU671	0	0	0	24700.46995	57640.0088	36624.02918	52199.39445	67069.00705	20696.82719	0	0	0	67250.861	19180.42373	45503.12035	0	0	0	0	0	0	80684.56093	114620.0171	74484.29688	24223.83861	17756.32249	10966.1763	0	0	0	0	0	0	14743.86093	13021.62527	22760.29404
OTU677	0	0	0	3128.17946	21225.18655	16936.27852	22025.99633	21439.28889	11429.90298	0	0	0	0	0	0	0	0	0	0	0	0	54620.91945	66228.00088	31212.75448	12869.99118	10240.08879	522.7581615	0	0	0	0	0	0	0	0	0
OTU679	0	0	0	12134.09431	27168.3036	19136.21006	0	0	0	0	0	0	0	0	0	0	0	0	0	0	0	12645.39144	11680.86257	13519.12691	0	0	0	0	0	0	0	0	0	0	0	0
OTU68	10188.61636	27026.98828	20963.69412	0	0	0	0	0	0	0	0	0	183099.6472	177050.0481	202777.4055	5687.221743	51086.59458	62730.93543	302561.7765	260207.9333	1179970.822	996833.659	924961.8303	505637.548	0	0	0	641990.0885	486091.0398	763115.6963	484005.6605	755941.0048	691004.8758	0	0	0
OTU6815	0	0	0	0	0	0	39555.86278	19095.90403	4961.843388	0	0	0	28744.34393	22397.87648	34473.9444	0	0	0	0	0	0	0	0	0	0	0	0	0	0	0	0	0	0	37823.77412	36219.7893	59050.71608
OTU683	0	0	0	5814.325545	11856.96597	25009.3042	0	0	0	0	0	0	53966.16633	25942.72098	65250.04943	0	0	0	0	0	0	13101.69098	15961.58142	24828.45915	0	0	0	0	0	0	0	0	0	0	0	0
OTU685	0	0	0	75987.8117	84148.41513	132623.2756	47806.24333	25402.7595	63617.8803	19566.89054	89337.48565	124621.741	231081.7964	164386.5361	248318.7199	0	0	0	0	0	0	207542.4129	113843.0087	187994.3589	0	0	0	53734.26033	24125.01526	69672.97518	115244.5129	45665.6926	51742.56425	161456.6717	78614.43665	98678.6146
OTU688	0	0	0	29190.82475	42914.51525	40912.5225	0	0	0	53945.14548	26586.48978	120922.1551	75717.4132	44033.9636	138002.6438	0	0	0	0	0	0	36439.19555	42853.6517	37532.96938	0	0	0	0	0	0	5053.434145	13274.55388	31308.6187	0	0	0
OTU689	0	0	0	7775.830063	5754.819083	0	0	0	0	0	0	0	26689.3097	10919.25941	38057.17242	0	0	0	0	0	0	0	0	0	0	0	0	0	0	0	0	0	0	0	0	0
OTU691	342884.6773	350746.7223	325575.2085	0	0	0	52637.0046	80874.40215	26135.39543	316776.2788	156602.6176	304202.6358	0	0	0	0	0	0	0	0	0	0	0	0	0	0	0	0	0	0	0	0	0	0	0	0
OTU695	0	0	0	14560.15873	7644.146738	1878.233482	8435.07877	9503.986763	3917.60198	0	0	0	45635.78013	15887.91046	40260.089	0	0	0	0	0	0	16538.6279	23226.73909	29740.48803	0	0	0	0	0	0	0	0	0	0	0	0
OTU7	0	0	0	2791410.343	2955632.968	5282206.06	766869.197	612064.4448	715678.5318	0	0	0	964704.5215	508089.2068	986512.521	54174.1855	75664.3471	149841.0335	0	0	0	1702974.103	1363004.799	1221100.01	148149.3652	101376.4947	116407.2317	0	0	0	1297207.337	1416971.325	1259199.865	143613.3172	130770.7816	204269.6248
OTU71	0	0	0	73383.12588	117499.0803	2451.428207	0	0	0	0	0	0	146503.2525	82261.45655	172918.3774	0	0	0	0	0	0	404417.5163	421957.6658	199807.9265	127642.2361	96324.5155	25851.8004	0	0	0	0	0	0	41712.12163	10426.64851	33818.2651
OTU72	0	0	0	28343.71098	866.6991743	47185.46103	0	0	0	0	0	0	195636.1013	176342.645	327604.655	0	0	0	0	0	0	132544.1124	64894.49585	164410.2278	0	0	0	0	0	0	43071.29873	85247.60968	152733.6053	85690.77235	94212.74403	55898.85865
OTU722	0	0	0	41436.02215	84897.71483	69502.8354	0	0	0	0	0	0	0	0	0	0	0	0	0	0	0	78762.64433	87375.93783	58955.18005	50446.09093	55925.85408	43106.75905	0	0	0	47707.45688	43976.43208	47791.49438	0	0	0
OTU725	0	0	0	0	0	0	3820.082385	10993.62448	1468.41334	0	0	0	1134.922307	3011.920095	1994.734715	0	0	0	0	0	0	34682.20905	33545.5891	23517.24334	0	0	0	0	0	0	0	0	0	0	0	0
OTU727	0	0	0	61683.58465	59227.47423	64592.74868	29441.21355	35033.81663	12467.59724	0	0	0	55218.42358	32599.7425	46701.33823	0	0	0	0	0	0	46400.22325	36911.47818	31366.4971	0	0	0	0	0	0	0	0	0	0	0	0
OTU728	0	0	0	16839.96451	35261.66795	44743.04883	23717.56499	28842.3919	11945.48718	72896.89713	52136.32963	63985.48645	72012.94363	26839.1256	21194.55429	0	0	0	0	0	0	26673.72185	48757.87438	24047.20322	0	0	0	0	0	0	0	0	0	0	0	0
OTU73	0	0	0	628705.3985	908786.4545	689703.0495	345607.6238	452546.8973	226713.4748	756592.6063	265952.0595	154863.7022	655948.721	515026.4375	660618.2835	70850.24963	123515.8942	366414.3308	0	0	0	1301716.966	1213057.031	658979.6643	266350.8483	331500.2173	221326.8571	0	0	0	277742.808	390156.269	406505.183	241610.885	255903.354	281827.772
OTU738	29289.14863	13920.00315	5220.115603	57838.9877	46706.37343	52138.7675	30346.2413	22783.68466	25603.49853	204033.6721	67827.17863	165040.3217	0	0	0	0	0	0	141400.3308	124892.5739	491541.2535	133064.5585	136281.6321	158141.5608	38377.19103	41617.788	36835.73543	0	0	0	0	0	0	0	0	0
OTU74	0	0	0	32036.87213	0	56972.70103	0	0	0	0	0	0	204349.3814	168490.2982	400454.9728	0	0	0	0	0	0	99351.08833	82324.16383	197739.1876	0	0	0	0	0	0	32737.29008	58032.21075	103862.7548	61110.74528	54902.84083	43844.44283
OTU740	245650.5904	293436.2503	371347.4848	511376.1475	611138.4568	580999.417	0	0	0	365281.2725	345194.6468	308522.149	406748.561	261289.9365	344911.0173	0	0	0	209316.0516	275430.0975	722757.9335	426349.5658	446741.2338	234307.1539	181145.6797	250668.0998	219631.786	136088.9974	162981.5454	150410.7496	124212.0745	194602.4795	249727.6786	0	0	0
OTU746	0	0	0	5232.797195	7090.189293	10725.06411	9463.792065	2024.092032	2027.581169	0	0	0	0	0	0	0	0	0	0	0	0	0	0	0	0	0	0	0	0	0	0	0	0	0	0	0
OTU748	0	0	0	18632.08586	13869.98275	8484.74909	0	0	0	0	0	0	14178.95102	9148.237013	10735.45246	0	0	0	0	0	0	0	0	0	0	0	0	0	0	0	0	0	0	3538.7879	4819.152173	5974.149695
OTU75	527812.3818	596961.6205	754234.906	426773.1228	631838.2005	467468.4563	160094.3064	186344.141	89169.57993	1198264.001	783645.206	719030.3663	497337.5473	362079.7115	422601.2858	54439.57445	77461.33645	178827.3381	738711.4063	813821.992	2047204.711	920222.974	904401.333	464373.9463	177793.8708	191714.2581	161163.1962	694192.9045	566494.1605	669403.0408	315833.5798	387247.8735	486274.3853	187468.3158	235600.1654	200406.319
OTU751	0	12918.33692	16302.25886	2750.27654	11008.47672	8612.997795	0	0	0	0	0	0	26668.7469	14652.94164	2605.443058	0	0	0	0	0	0	0	0	0	0	0	0	0	0	0	0	0	0	0	0	0
OTU752	0	0	0	32473.34985	41337.94695	25520.3652	18128.92515	20088.81108	12048.79532	0	0	0	35793.30323	18102.3096	51245.25855	0	0	0	0	0	0	50005.98913	51466.01678	28007.22903	24041.51217	35096.18988	19252.3565	0	0	0	9951.46815	6892.341238	10382.23218	38393.24715	28906.79595	34802.3633
OTU753	0	0	0	915.6518503	9199.928285	5403.729098	0	0	0	0	0	0	0	0	0	0	0	0	0	0	0	0	0	0	0	0	0	0	0	0	0	0	0	0	0	0
OTU754	1697470.216	1569318.157	1056362.802	75262.85103	103648.653	171074.6112	65240.58425	29865.00133	32631.3856	478280.8543	159930.2864	431161.8545	0	0	0	0	0	0	0	0	0	0	0	0	0	0	0	525795.7248	822969.4805	701283.078	147217.1459	113772.8957	55199.11293	11350.28356	9843.772075	22456.94738
OTU76	0	0	0	311154.979	354361.202	143463.7568	330444.021	333368.6458	158310.6345	0	0	0	594476.9523	431879.1035	713576.0895	0	0	0	0	0	0	874628.5585	812822.9033	987131.8795	265582.879	238982.8656	144493.3612	0	0	0	0	262562.2295	307448.8828	369098.1608	369513.0678	383787.141
OTU763	41134.45578	38944.58808	41079.6555	56070.21683	6816.280165	29407.91758	15899.04136	15508.14775	7291.457798	0	0	0	12990.89322	9116.32917	9254.785653	0	0	0	24705.51777	66411.70288	370274.3818	0	0	0	0	0	0	38994.2458	31182.9727	70098.78235	6175.856365	41236.81653	22701.35586	14661.35738	14783.02183	15259.00561
OTU767	0	0	0	23587.56011	39033.1663	26197.34402	8652.15215	18210.04006	6212.459065	0	0	0	0	0	0	0	0	0	0	0	0	75824.72115	86778.17783	53364.2866	0	0	0	0	0	0	44161.85723	60574.66618	70155.3207	23833.2055	33444.19955	27779.07308
OTU77	0	0	0	3687.485153	15154.31989	53011.15795	0	0	0	60319.39873	99510.69723	175189.5761	96215.88148	74165.84515	116894.0247	0	0	0	0	0	0	102569.8668	43389.01423	98850.37778	0	0	0	0	0	0	80526.4454	11783.24721	60221.42683	69481.94755	33598.0961	33440.1681
OTU773	0	0	0	27455.35358	21341.71273	28939.6599	0	0	0	0	0	0	0	0	0	0	0	0	0	0	0	0	0	0	0	0	0	0	0	0	0	0	0	0	0	0
OTU777	0	0	0	36383.00208	41362.7208	38105.9918	0	0	0	0	0	0	69629.82033	98734.91013	121004.4787	0	0	0	0	0	0	33725.28595	42109.82893	56883.09885	0	0	0	0	0	0	0	0	0	0	0	0
OTU778	0	0	0	0	0	0	21910.15571	44099.34308	12578.05995	0	0	0	0	0	0	0	0	0	0	0	0	90260.38945	93189.2042	131257.2855	22136.75778	9471.470303	301.2563965	0	0	0	0	0	0	18588.93426	12480.32877	18103.70624
OTU78	1132840.366	1170475.828	713580.0448	524646.0875	531908.4303	684528.5745	209836.827	178343.6132	205928.2363	1489185.572	1023415.109	1541006.191	810537.1313	521885.7448	698992.3658	220703.3985	167165.4609	263713.4475	503248.725	294378.642	192409.2378	706401.663	296162.2763	372962.9903	103836.3853	90155.40023	82058.2944	0	0	0	111795.1646	84241.67	107674.8219	0	0	0
OTU780	0	0	0	20904.54647	57854.09038	28977.23208	23008.98724	28927.72725	13445.00057	0	0	0	0	0	0	0	0	0	0	0	0	65740.06215	58575.56793	41541.30855	0	0	0	0	0	0	0	0	0	0	0	0
OTU783	0	0	0	75765.39308	73391.8909	174267.9097	60776.677	44346.06213	40171.00348	153569.8161	121539.436	81385.52733	79000.77678	39372.90923	76072.9952	11783.60388	3440.190513	41525.22555	0	0	0	71733.28155	90184.92998	75639.48285	0	0	0	0	0	0	10209.72829	37584.52605	43623.58508	0	0	0
OTU784	0	0	0	0	0	0	18456.22739	10480.84045	2923.82371	0	0	0	38624.685	10776.8626	46189.36608	0	0	0	0	0	0	0	0	0	0	0	0	0	0	0	0	0	0	0	0	0
OTU799	0	0	0	48584.32145	71016.1355	77180.71328	0	0	0	91686.45495	9363.695425	120234.3449	101912.2659	88242.31078	116321.925	0	0	0	0	0	0	81542.09858	49029.9018	70075.88828	0	0	0	0	0	0	0	0	0	0	0	0
OTU8	134710.7792	116704.7934	123763.2038	131268.1643	140199.718	131060.6429	0	0	0	0	0	0	105149.5248	103743.8413	88244.74638	0	0	0	201683.6324	263938.9503	450984.0088	202863.7723	199306.7175	110941.8206	0	0	0	0	0	0	84467.55198	102957.676	119394.832	26794.79765	32144.84215	39908.67463
OTU804	0	0	0	2749.68573	17118.39152	9680.805545	5764.233383	11498.3362	5838.679873	0	0	0	0	0	0	0	0	0	0	0	0	30181.0003	35521.76283	16240.42961	0	0	0	0	0	0	0	0	0	0	0	0
OTU8047	0	0	0	59172.75633	35739.94723	48612.9072	26971.7071	35556.813	17506.72126	0	0	0	62670.0877	52176.7397	79316.26063	11233.44712	5140.779835	34099.85173	0	0	0	95619.17375	75910.14773	76879.9083	0	0	0	0	0	0	43707.23468	57957.69793	84669.16963	60008.30813	50396.25553	59965.57563
OTU81	304417.628	363611.3908	367413.9633	0	0	0	0	0	0	551020.175	492857.9098	432049.9913	0	0	0	0	0	0	62062.9884	111747.6429	210040.4597	0	0	0	0	0	0	0	0	0	0	0	0	0	0	0
OTU8112	0	0	0	14117.12066	13283.7552	6828.683233	0	0	0	0	0	0	0	0	0	0	0	0	0	0	0	0	0	0	0	0	0	0	0	0	0	0	0	0	0	0
OTU814	0	0	0	5552.739013	21568.93615	5180.84543	0	0	0	0	0	0	9948.060475	0	14380.0355	0	0	0	0	0	0	24215.12191	36546.30733	25734.78883	0	0	0	0	0	0	0	0	0	0	0	0
OTU817	0	0	0	52936.2489	45562.39143	16521.75022	0	0	0	0	0	0	67685.33695	61037.00775	99135.64318	0	0	0	0	0	0	84718.53628	54119.2099	117915.9109	0	0	0	0	0	0	643.7915365	33514.0027	43048.52045	32263.57398	28234.01668	27248.23883
OTU818	0	0	0	0	0	0	34643.57118	48279.54943	11978.17405	0	0	0	55112.4318	36571.7906	77176.91718	0	0	0	0	0	0	142884.265	114714.8384	68253.74995	0	0	0	0	0	0	0	0	0	0	0	0
OTU819	0	0	0	45371.33373	36385.13463	32588.36243	0	0	0	0	0	0	47450.62913	42292.70693	82759.7563	0	0	0	0	0	0	22748.80867	31791.822	31053.9047	0	0	0	0	0	0	0	0	0	0	0	0
OTU821	0	0	0	0	0	0	12457.24984	8684.119558	2950.391355	0	0	0	0	0	0	0	0	0	0	0	0	0	0	0	0	0	0	0	0	0	0	0	0	0	0	0
OTU824	0	0	0	0	0	0	17109.84207	27242.25243	3751.19602	0	0	0	24656.97928	14469.58513	27845.18635	0	0	0	0	0	0	90664.22723	83294.18508	53844.90833	17702.88446	16195.61496	5830.086838	0	0	0	0	0	0	0	0	0
OTU825	0	0	0	42010.30705	24251.99356	26637.99235	12530.3181	14588.79907	11479.05454	0	0	0	51218.40138	35191.39783	39073.92925	9354.755148	11192.80033	30356.1326	0	0	0	35875.77628	44785.90395	39587.64468	7976.615815	12933.35139	8189.762168	0	0	0	5698.450988	5349.554313	7767.698278	0	0	0
OTU828	28711.48998	33237.49313	34494.23198	0	0	0	0	0	0	132349.0536	129268.6366	124144.8994	0	0	0	0	0	0	0	0	0	51767.36545	82952.66848	94284.18978	0	0	0	0	0	0	0	0	0	0	0	0
OTU83	0	0	0	96330.34835	138645.8426	0	123970.3764	90112.39963	76310.92343	0	0	0	222986.9285	118317.8244	200194.2203	39441.17183	1868.547131	85405.82035	0	0	0	259140.6713	281859.6583	374695.6368	133386.7098	100951.6201	56150.98908	0	0	0	0	0	0	145992.4045	123907.0471	167984.5589
OTU833	0	0	0	2138.194544	1851.442612	6259.12245	0	0	0	0	0	0	0	0	0	0	0	0	0	0	0	16394.30488	13184.02542	38204.04338	0	0	0	0	0	0	0	26325.13935	66965.90203	0	0	0
OTU834	0	0	0	0	0	0	23097.49522	16478.08835	8572.709898	0	0	0	41269.13905	13471.53359	32776.8535	0	0	0	0	0	0	63081.73555	79454.15955	64319.70143	0	0	0	0	0	0	19533.00243	10263.71663	1918.065997	20535.43938	29783.59555	29339.07168
OTU839	0	0	0	45320.89018	49988.09555	39776.19193	29783.8237	44424.68388	22852.04165	0	0	0	44691.7445	65240.31605	78766.8473	0	0	0	0	0	0	73110.16745	75450.7105	67401.09818	0	0	0	0	0	0	43332.9004	47734.44923	48989.34173	53690.7174	59666.13747	77433.19415
OTU85	0	0	0	1532483.756	1650041.469	1390363.529	0	0	0	1271648.781	826546.4743	706327.281	1814220.091	1462941.023	1750871.903	538357.038	615569.2378	1031764.941	0	0	0	1529729.773	1670738.672	1405092.349	568068.5135	790656.6765	579098.892	81851.68275	144491.8169	280915.659	0	0	0	0	0	0
OTU8584	0	0	0	129353.552	205072.3203	99052.35258	128775.1534	171498.9598	68968.4303	0	0	0	183016.769	131506.6424	181818.3888	0	0	0	0	0	0	508304.156	442522.0535	257729.0593	104197.3714	113578.4458	48434.85333	0	0	0	0	0	0	71413.67943	70206.17733	84204.86625
OTU86	1281376.795	1084297.017	1030195.775	910062.7275	899191.365	1195874.842	349246.7488	284266.1308	324295.808	1670911.068	1156393.106	1752939.24	1051684.686	796284.4043	704368.3845	183447.1138	160974.6677	231643.5076	754814.1928	625034.9385	326662.5863	805465.0358	465374.4618	609674.0898	330551.3778	278419.6055	189286.1497	0	0	0	325785.3093	269348.9323	343739.362	253227.619	253549.986	275371.2235
OTU87	0	0	0	70466.00693	39180.69993	42454.2549	0	0	0	0	0	0	196752.8087	140690.4878	269913.706	0	0	0	0	0	0	171010.2632	144799.1059	265629.3263	69731.81068	47420.3594	14524.17347	0	0	0	35650.7941	80231.44075	167108.1576	65783.35413	73549.8828	54494.9116
OTU870	159635.0408	182116.4389	163783.8896	157091.3036	169483.3149	201238.8755	47375.55048	75864.10243	34015.70078	0	0	0	0	0	0	0	0	0	0	0	0	0	0	0	0	0	0	0	0	0	0	0	0	0	0	0
OTU875	0	0	0	34501.20395	37280.56338	33903.06855	0	0	0	0	0	0	50394.35488	30344.52048	43673.71933	0	0	0	0	0	0	0	0	0	0	0	0	0	0	0	0	0	0	0	0	0
OTU8769	0	0	0	16626.74235	29909.47718	16399.99941	21949.65721	20601.29811	16264.56163	0	0	0	37119.9099	15373.67286	25245.27418	7100.432098	3621.861063	26392.09913	0	0	0	72336.50255	73507.19063	56779.7258	0	0	0	0	0	0	0	0	0	17219.60813	21770.97208	31733.21985
OTU88	0	0	0	0	0	0	41523.62398	22781.17378	0	0	0	0	106916.7482	113114.1498	242225.9424	0	0	0	0	0	0	116711.2379	89501.83388	172862.7434	56714.69358	32001.3542	36098.57185	0	0	0	8748.852603	38685.62383	84836.49573	88671.12398	76736.63045	60975.83268
OTU883	0	0	0	30881.8083	23515.81701	32026.73288	0	0	0	121481.9066	2684.129738	211850.816	0	0	0	0	0	0	0	0	0	110119.9305	79921.17113	78831.5682	0	0	0	67581.50508	62162.6678	152849.8112	0	0	0	0	0	0
OTU884	0	0	0	39721.6847	44971.93833	25090.15058	0	0	0	0	0	0	23355.24661	15439.70547	16592.07583	0	0	0	0	0	0	0	0	0	0	0	0	0	0	0	0	0	0	0	0	0
OTU887	0	0	0	13553.46831	15668.68662	3633.089478	12470.63468	13369.11267	12174.4625	0	0	0	7209.288985	1682.182978	5070.854385	2411.412367	4437.415765	12108.2838	0	0	0	0	0	0	0	0	0	0	0	0	0	0	0	0	0	0
OTU895	0	0	0	91746.4748	83261.94458	52510.27703	0	0	0	0	0	0	60630.97065	72584.5321	92796.9166	0	0	0	0	0	0	0	0	0	0	0	0	0	0	0	96661.43068	102070.4684	122896.9929	57450.48218	80730.3546	72224.02973
OTU9	1172805.824	1532232.559	1302621.588	0	0	0	0	0	0	2667345.058	2673620.805	2103019.077	1997563.374	1399826.817	1729334.499	348437.999	484112.881	876827.915	1973325.771	1951723.779	3686806.693	0	0	0	0	0	0	2673299.175	2066050.56	2146128.991	0	0	0	0	0	0
OTU90	898974.3013	912850.3203	182585.0813	336169.9253	388016.4023	524588.7485	177744.7007	103233.8499	182334.3184	1264080.643	799450.8823	978627.7423	533762.5513	355691.9633	541812.8483	101478.8621	85360.58878	160352.2668	0	0	0	369768.3185	156734.82	200280.5244	90580.3696	42742.43268	77977.11808	273432.5715	110758.4484	180599.6662	95929.20733	60670.83073	56784.40935	0	0	0
OTU902	0	0	0	32307.52245	49839.0929	31112.9326	0	0	0	0	0	0	0	0	0	0	0	0	0	0	0	0	0	0	0	0	0	0	0	0	0	0	0	0	0	0
OTU905	15539.04486	2022.888569	6362.916525	4750.049273	12321.70519	4980.950218	0	0	0	0	0	0	0	0	0	0	0	0	0	0	0	21509.35985	11393.22802	26723.28875	0	0	0	0	0	0	0	0	0	0	0	0
OTU9081	0	0	0	140603.7941	170596.4645	90456.21023	117566.0405	108076.96	93621.97885	0	0	0	124942.222	84230.1979	95627.87053	0	0	0	0	0	0	201332.0277	191467.4843	258797.81	0	0	0	0	0	0	34235.02005	63050.8388	54599.1759	0	0	0
OTU91	0	0	0	45932.00873	99126.7232	102199.9607	72341.2237	115736.4075	26397.13933	0	0	0	88997.99908	33547.95555	88923.80575	0	0	0	0	0	0	142692.4741	137612.4204	83810.62338	29042.19538	39916.80943	1613.735799	0	0	0	0	0	0	30350.56325	11559.05315	37293.8773
OTU911	0	0	0	0	0	0	22584.65526	13457.90423	13763.2367	0	0	0	25874.21595	11736.41284	38644.10195	0	0	0	0	0	0	80549.47663	105210.7531	90789.66273	15230.79356	13861.60997	2430.969963	0	0	0	0	0	0	13197.5291	4689.408238	11406.60592
OTU912	0	0	0	13510.41526	12434.644	0	0	0	0	0	0	0	0	0	0	0	0	0	0	0	0	0	0	0	0	0	0	0	0	0	0	0	0	0	0	0
OTU92	0	0	0	24068.45504	36300.03555	15427.77049	44267.70605	31342.72013	5645.875505	0	0	0	71826.16815	21833.03508	74506.37005	0	0	0	0	0	0	133550.3358	133597.5041	78320.91068	0	0	0	0	0	0	0	0	0	0	0	0
OTU923	0	0	0	12553.17084	31590.28248	6927.194113	16356.94514	15036.41504	15595.38364	42190.02045	56648.29295	29692.19825	51214.50033	21193.5954	18510.55973	0	0	0	0	0	0	31751.92095	37120.62945	39486.0172	10726.92821	6571.036873	790.851729	0	0	0	0	0	0	5945.743323	4603.217528	12018.0274
OTU927	0	0	0	8735.41966	18936.96196	6510.838053	0	0	0	0	0	0	34552.31757	28695.06748	61265.67118	0	0	0	0	0	0	0	0	0	0	0	0	0	0	0	0	0	0	0	0	0
OTU933	0	0	0	39151.10483	50266.69998	79915.53425	38537.5446	30565.32468	20325.99031	79261.87493	85351.45955	86635.30703	83977.73503	69999.16295	40626.155	0	14336.66857	20439.82488	0	0	0	57996.0187	60510.5194	95322.5098	0	0	0	0	0	0	16120.88134	16911.68034	9613.381755	0	0	0
OTU9379	0	0	0	93277.14035	97184.5822	74978.3834	58228.8342	53606.29953	47655.9166	0	0	0	231457.0689	174797.1049	313880.1585	0	0	0	0	0	0	153055.2065	118233.7041	298322.8215	60840.8604	53291.36743	25023.57898	0	0	0	0	83023.86928	179856.6512	64037.16325	73623.1898	63667.15828
OTU94	80422.127	44358.22468	73122.17345	98435.64285	85661.53413	81289.0327	0	0	0	293897.8735	235997.0158	234533.423	110839.4773	108788.9453	121467.0658	41450.96133	37348.98433	109050.7712	0	0	0	342128.1793	246449.9209	221375.7356	97343.39008	125749.5819	99036.3524	0	0	0	0	0	0	176670.8381	147773.318	232274.1504
OTU951	0	0	0	39714.95625	49703.2337	39106.431	31674.28965	35326.00753	27276.18713	45659.7909	0	57877.37888	51826.57915	25044.22923	113854.5768	12647.41894	10613.43639	27129.0703	0	0	0	46568.69088	59937.62833	53238.55973	0	0	0	0	0	0	10826.96864	22313.16981	26534.18098	17881.71093	23169.92394	22729.09853
OTU952	0	0	0	60382.06125	8945.600358	21142.36857	30592.63345	39534.38953	36576.3773	0	0	0	85235.95318	78162.74908	128145.9778	0	0	0	0	0	0	45530.31238	45629.48815	75761.91503	40597.88343	26732.23678	16541.40421	0	0	0	0	0	0	0	0	0
OTU96	0	0	0	107107.0397	127446.9583	15615.5826	103050.8341	83918.257	64834.94955	0	0	0	84482.61525	68267.6066	199894.4685	0	0	0	0	0	0	234658.8772	286889.6383	283703.7678	86070.10735	60705.7353	39786.16093	0	0	0	0	0	0	89270.93195	77683.78823	87016.83733
OTU9724	0	0	0	48886.81878	56809.96973	125736.6625	687648.5018	0	70720.05998	0	0	0	60820.02405	88826.93673	95722.8797	0	0	0	0	0	0	0	0	0	0	0	0	0	0	0	133419.1054	29334.48073	75944.01825	76108.7535	35058.33343	453116.1738
OTU9756	1515830.382	1623609.197	1730407.532	0	0	0	0	0	0	0	0	0	1532530.226	1134464.613	1201738.295	0	0	0	355108.4768	525628.0528	757356.1673	0	0	0	0	0	0	0	0	0	26776.96343	27578.15053	29858.80818	30917.5938	21482.26959	31551.29368
OTU98	543562.4755	514013.353	526594.338	906136.8363	1061919.4	876672.1978	401660.9593	521084.7123	313810.5515	2120243.499	1111499.118	1300680.791	845566.0745	549686.9568	742546.3103	84481.69905	166509.1342	330190.4293	941633.1118	764398.1788	2646949.613	1213928.296	1119464.629	929032.3555	251955.7305	331464.723	237879.3719	814737.4058	714907.8713	1019668.39	413672.595	609800.513	574590.4878	315770.9133	418435.5643	403394.354
OTU9812	0	0	0	174829.3816	196431.3884	171522.2286	90020.04508	102163.5903	44087.5119	257558.304	104984.8326	59205.58175	159324.002	119102.1722	192703.8446	20061.33606	8823.134338	76893.08163	0	0	0	126809.3797	129499.3007	116821.6524	0	0	0	55654.65075	20121.10816	66422.72073	21435.28936	58506.05768	41662.41413	0	0	0
OTU9814	0	0	0	0	0	0	9123.779465	8562.442813	9261.26002	0	0	0	21055.46645	7195.018863	24069.17075	0	0	0	0	0	0	18167.28033	48367.43785	49330.5715	0	0	0	0	0	0	0	0	0	28172.21018	16625.41723	27883.65105
OTU983	0	0	0	19915.94991	32723.59845	21206.91652	0	0	0	0	0	0	0	0	0	0	0	0	0	0	0	11879.26115	16953.89513	12583.20854	0	0	0	0	0	0	0	0	0	0	0	0
OTU984	0	0	0	4675.13479	7981.260838	5624.56575	0	0	0	0	0	0	0	0	0	0	0	0	0	0	0	0	0	0	0	0	0	0	0	0	0	0	0	0	0	0
OTU990	0	0	0	32300.63325	33106.03718	18875.57992	0	0	0	0	0	0	11997.9493	5505.140393	7123.524593	0	0	0	0	0	0	57073.5681	90171.51375	53483.3901	8417.178295	17905.47407	9570.081373	0	0	0	0	0	0	8675.095683	3068.549783	5291.333445
OTU9901	0	0	0	109903.3482	135881.1526	79346.34065	158273.9818	145407.0602	88038.75418	0	0	0	234040.9828	146938.9292	242205.9893	105035.2994	42130.52858	169509.4481	0	0	0	145277.1702	163203.7718	209526.4224	85562.7035	70732.44615	36536.76513	0	0	0	0	0	0	0	0	0
OTU993	0	0	0	16736.18067	17473.99802	9129.977625	13819.19363	20632.88026	13752.11508	0	0	0	16278.35192	12853.75508	14598.45912	0	0	0	0	0	0	31648.36528	30718.57128	57175.26958	0	0	0	0	0	0	0	25202.62908	43512.90675	19741.62941	19423.2613	19824.71548
OTU994	0	0	0	6318.601365	12989.16087	509.5085883	0	0	0	0	0	0	0	0	0	0	0	0	0	0	0	0	0	0	0	0	0	0	0	0	0	0	0	0	0	0
OTU1	0	0	0	0	0	0	0	0	0	8661073.833	8524716.163	6799422.25	0	0	0	0	0	0	4161703.56	4324828.688	6283540.54	0	0	0	0	0	0	2510731.51	2384990.262	2989164.315	0	0	0	0	0	0
OTU1003	0	0	0	0	0	0	0	0	0	0	0	0	20816.33591	21902.56606	32034.05675	0	0	0	0	0	0	0	0	0	0	0	0	0	0	0	0	0	0	0	0	0
OTU1007	0	0	0	0	0	0	0	0	0	58628.11083	44506.6242	64475.20713	17667.56569	50336.2107	50203.91658	3340.921055	2548.643228	11438.76053	0	0	0	15168.38243	10749.46213	12593.85312	0	0	0	0	0	0	0	0	0	0	0	0
OTU101	0	0	0	0	0	0	0	0	0	0	0	0	66053.22768	69611.90765	144813.6948	0	0	0	0	0	0	35866.39648	40879.98258	55044.93618	0	0	0	0	0	0	35240.94393	36906.0802	88465.84755	70004.4378	58753.5847	45884.14335
OTU10124	0	0	0	0	0	0	0	0	0	0	0	0	15382.95507	14342.97627	25516.20998	0	0	0	0	0	0	0	0	0	0	0	0	0	0	0	0	0	0	0	0	0
OTU103	0	0	0	0	0	0	0	0	0	0	0	0	114787.5504	18554.83326	235509.4917	0	0	0	0	0	0	167792.5145	185456.9016	354035.1768	0	0	0	0	0	0	0	0	0	40247.68268	43013.31058	44386.24723
OTU1031	0	0	0	0	0	0	0	0	0	0	0	0	34328.29228	24868.9369	20314.99868	0	0	0	0	0	0	0	0	0	0	0	0	0	0	0	0	0	0	0	0	0
OTU10397	0	0	0	0	0	0	0	0	0	0	0	0	11322.32069	387.780187	29832.4629	0	0	0	0	0	0	13187.27782	11823.678	17844.22407	0	0	0	0	0	0	0	0	0	0	0	0
OTU1047	0	0	0	0	0	0	0	0	0	0	0	0	33118.89298	50554.74045	25919.34845	0	0	0	0	0	0	0	0	0	0	0	0	0	0	0	0	0	0	0	0	0
OTU1059	0	0	0	0	0	0	0	0	0	0	0	0	12128.5145	3121.180738	16781.82496	0	0	0	0	0	0	26631.6616	14638.28176	21762.97964	0	0	0	0	0	0	0	0	0	0	0	0
OTU1072	0	0	0	0	0	0	0	0	0	89842.8549	159205.0548	190565.8505	0	0	0	0	0	0	0	0	0	87295.92975	67047.2948	104693.6504	0	0	0	0	0	0	0	0	0	0	0	0
OTU1073	0	0	0	0	0	0	0	0	0	315646.9373	262347.1418	262941.7695	0	0	0	0	0	0	0	0	0	0	0	0	0	0	0	0	0	0	0	0	0	0	0	0
OTU1093	0	0	0	0	0	0	0	0	0	0	0	0	33620.15715	16520.4754	19020.45317	0	0	0	0	0	0	0	0	0	0	0	0	0	0	0	28961.44498	36563.24413	44209.3218	0	0	0
OTU1100	0	0	0	0	0	0	0	0	0	0	0	0	12779.47671	10391.00571	19543.02683	0	0	0	0	0	0	0	0	0	0	0	0	0	0	0	0	0	0	0	0	0
OTU1104	0	0	0	0	0	0	0	0	0	0	0	0	22949.11741	28556.34613	12033.74242	0	0	0	0	0	0	41718.71683	28956.31073	19940.56719	0	0	0	0	0	0	7929.127515	7694.021903	8091.467025	0	0	0
OTU1117	0	0	0	0	0	0	0	0	0	0	0	0	43783.72843	54532.76183	40788.58845	0	0	0	0	0	0	0	0	0	0	0	0	0	0	0	0	0	0	0	0	0
OTU1142	0	0	0	0	0	0	0	0	0	0	0	0	19693.13568	14654.30305	29291.3878	0	0	0	0	0	0	0	0	0	0	0	0	0	0	0	0	0	0	0	0	0
OTU115	0	0	0	0	0	0	0	0	0	790310.6803	429863.6798	583183.485	996882.9443	720183.3543	907052.527	227802.5915	255411.5863	631782.5138	0	0	0	1019411.793	911666.447	880827.4388	395484.9945	348956.932	285583.472	192209.8264	157758.3583	545378.692	0	0	0	567110.7763	581900.025	601410.9698
OTU1163	0	0	0	0	0	0	0	0	0	0	0	0	110989.7635	91279.25685	118681.5341	15691.83819	34825.16103	67146.37098	0	0	0	81169.20878	67345.67395	37851.22805	0	0	0	0	0	0	15603.53678	25097.70975	19818.68209	0	0	0
OTU11656	0	0	0	0	0	0	0	0	0	395888.0363	392021.515	633922.816	532849.966	416391.5985	490657.5993	0	0	0	0	0	0	824329.3345	695425.5075	983409.8615	500432.368	400537.3933	358171.1105	365036.4828	356731.9253	664940.636	0	0	0	0	0	0
OTU11713	0	0	0	0	0	0	0	0	0	1922523.232	2187268.5	2855316.318	1237585.844	794725.288	932977.1718	183987.3003	245420.5342	412805.7248	689372.1835	533898.127	722747.932	0	0	0	0	0	0	0	0	0	0	0	0	0	0	0
OTU1187	0	0	0	0	0	0	0	0	0	0	0	0	6410.64401	24.32551675	3863.343565	0	0	0	0	0	0	0	0	0	0	0	0	0	0	0	0	0	0	0	0	0
OTU11976	0	0	0	0	0	0	0	0	0	25898.8284	13001.08337	23558.29198	0	0	0	0	0	0	0	0	0	0	0	0	0	0	0	0	0	0	0	0	0	0	0	0
OTU11994	0	0	0	0	0	0	0	0	0	236746.8608	128724.4667	116980.7148	119306.2797	81451.7094	77227.84905	19351.04489	21140.25885	60478.11648	0	0	0	0	0	0	0	0	0	0	0	0	0	0	0	0	0	0
OTU122	0	0	0	0	0	0	0	0	0	0	0	0	119022.7808	117042.6295	675040.301	0	0	0	0	0	0	339503.5448	310580.6578	652957.501	0	0	0	0	0	0	0	0	0	102022.9547	119864.9672	123147.0185
OTU1227	0	0	0	0	0	0	0	0	0	0	0	0	27914.87195	17844.1099	47750.3861	0	0	0	0	0	0	0	0	0	0	0	0	0	0	0	0	0	0	0	0	0
OTU1229	0	0	0	0	0	0	0	0	0	58811.66328	15189.39076	34537.35148	0	0	0	0	0	0	0	0	0	0	0	0	0	0	0	0	0	0	0	0	0	0	0	0
OTU1231	0	0	0	0	0	0	0	0	0	0	0	0	0	0	0	1966.618953	0	2192.266289	0	0	0	0	0	0	0	0	0	0	0	0	0	0	0	0	0	0
OTU1256	0	0	0	0	0	0	0	0	0	26155.68693	37293.19328	40911.56773	0	0	0	0	0	0	0	0	0	14136.69627	14616.30308	7053.576273	0	0	0	0	0	0	0	0	0	0	0	0
OTU128	0	0	0	0	0	0	0	0	0	0	0	0	127846.6477	72588.07425	98748.97785	0	0	0	0	0	0	362447.3088	387200.6408	297371.31	90856.5114	87930.93523	48571.4169	0	0	0	0	0	0	42756.4165	17522.57765	63409.58848
OTU130	0	0	0	0	0	0	0	0	0	0	0	0	64831.5575	43920.62428	65118.23123	0	0	0	0	0	0	110198.5639	126204.7174	118762.8265	0	0	0	0	0	0	0	0	0	15384.6908	9171.69355	23646.61659
OTU1304	0	0	0	0	0	0	0	0	0	0	0	0	41248.4828	22603.06919	53094.83555	0	0	0	0	0	0	19047.97249	17475.48308	21260.40061	0	0	0	0	0	0	0	0	0	0	0	0
OTU131	0	0	0	0	0	0	0	0	0	0	0	0	61510.05288	37639.46735	30904.59965	0	0	0	0	0	0	0	0	0	0	0	0	0	0	0	0	0	0	0	0	0
OTU1312	0	0	0	0	0	0	0	0	0	127084.4918	143533.5887	144412.1923	0	0	0	0	0	0	0	0	0	0	0	0	0	0	0	0	0	0	0	0	0	0	0	0
OTU1319	0	0	0	0	0	0	0	0	0	0	0	0	24689.70861	28021.39463	21217.77598	0	0	0	0	0	0	0	0	0	0	0	0	0	0	0	0	0	0	0	0	0
OTU132	0	0	0	0	0	0	0	0	0	0	0	0	86676.37208	9209.579073	80842.769	0	0	0	0	0	0	175744.792	177909.1936	124425.4178	0	0	0	0	0	0	0	0	0	26265.61495	7165.608093	20845.69784
OTU1320	0	0	0	0	0	0	0	0	0	0	0	0	36356.1372	11553.37744	49230.31908	0	0	0	0	0	0	88706.85093	123582.7103	99603.3947	32542.71623	30503.9125	11046.34883	0	0	0	0	0	0	0	0	0
OTU133	0	0	0	0	0	0	0	0	0	0	0	0	421665.482	283954.9553	368716.3955	107004.9263	88396.74675	276801.9178	0	0	0	374458.7145	400377.7725	375307	128305.578	115091.1017	64578.34338	0	0	0	0	0	0	123269.2853	82681.36045	106634.9264
OTU1335	0	0	0	0	0	0	0	0	0	0	0	0	75054.3624	30792.03625	54868.965	0	0	0	0	0	0	58757.39683	126692.015	108015.3045	0	0	0	0	0	0	0	0	0	35263.39213	20874.84191	19306.68194
OTU134	0	0	0	0	0	0	0	0	0	0	0	0	98123.92483	89003.24743	128326.5061	0	0	0	0	0	0	295163.9455	241165.2664	112376.0285	60948.014	64113.04258	50855.26363	0	0	0	0	0	0	86722.08608	91166.345	92662.15095
OTU1346	0	0	0	0	0	0	0	0	0	0	0	0	7976.332623	10511.5872	17715.28111	0	0	0	0	0	0	0	0	0	0	0	0	0	0	0	0	0	0	0	0	0
OTU1364	0	0	0	0	0	0	0	0	0	0	0	0	8960.146063	1986.681401	4857.204088	0	0	0	0	0	0	0	0	0	0	0	0	0	0	0	0	0	0	0	0	0
OTU137	0	0	0	0	0	0	0	0	0	0	0	0	76512.0911	32605.23255	65788.761	0	0	0	0	0	0	73825.8542	160845.3693	109145.957	0	0	0	0	0	0	0	0	0	0	0	0
OTU14	0	0	0	0	0	0	0	0	0	0	0	0	145199.4459	59102.2666	349284.5268	0	0	0	0	0	0	406647.407	345062.6738	732369.891	84096.4247	43150.42203	84268.09665	0	0	0	0	0	0	301595.232	307830.493	325222.1073
OTU140	0	0	0	0	0	0	0	0	0	0	0	0	8110.696133	31713.90385	136591.4973	0	0	0	0	0	0	74498.51158	64226.82538	153197.3305	13409.86506	16358.75484	0	0	0	0	0	0	0	48233.2684	35274.59938	38895.16948
OTU1468	0	0	0	0	0	0	0	0	0	0	0	0	13171.50552	0	12799.09563	0	0	0	0	0	0	25186.65743	20946.34068	31696.12363	0	0	0	0	0	0	0	0	0	0	0	0
OTU147	0	0	0	0	0	0	0	0	0	0	0	0	60168.28628	59552.60335	127263.898	0	0	0	0	0	0	52407.67473	46695.3643	64697.2561	6645.703158	5895.981295	2812.354455	0	0	0	0	0	0	0	0	0
OTU148	0	0	0	0	0	0	0	0	0	0	0	0	109022.3352	57400.29188	138786.4449	0	0	0	0	0	0	235102.1883	289230.8768	253265.684	77347.31398	81754.43408	34080.1449	0	0	0	0	0	0	61312.3197	29649.2057	56845.21723
OTU1507	0	0	0	0	0	0	0	0	0	0	0	0	23125.92387	19965.68461	17526.38451	0	0	0	0	0	0	0	0	0	0	0	0	0	0	0	0	0	0	0	0	0
OTU152	0	0	0	0	0	0	0	0	0	0	0	0	229068.261	157627.799	327140.1225	0	0	0	0	0	0	64390.81138	69553.13473	112411.0172	0	0	0	0	0	0	50247.67058	33844.66623	85125.44313	64995.03193	38692.03463	32886.22018
OTU1525	0	0	0	0	0	0	0	0	0	0	0	0	18666.28942	21594.16902	11919.35618	0	0	0	0	0	0	0	0	0	0	0	0	0	0	0	0	0	0	0	0	0
OTU154	0	0	0	0	0	0	0	0	0	0	0	0	35118.3546	21015.74797	93218.65785	0	0	0	0	0	0	0	0	0	7164.54934	10093.68547	17231.34324	0	0	0	0	0	0	0	0	0
OTU157	0	0	0	0	0	0	0	0	0	0	0	0	39734.42475	25143.80825	42797.29133	0	0	0	0	0	0	99246.57628	96605.6862	69188.27	0	0	0	0	0	0	0	0	0	0	0	0
OTU1588	0	0	0	0	0	0	0	0	0	0	0	0	10895.29337	6715.864538	13212.86732	0	0	0	0	0	0	0	0	0	0	0	0	0	0	0	4865.98854	16539.05386	11838.13658	0	0	0
OTU16	0	0	0	0	0	0	0	0	0	0	0	0	244757.1054	128079.5082	257188.6693	0	0	0	0	0	0	505806.9258	533901.655	275668.3475	0	0	0	0	0	0	0	0	0	0	0	0
OTU160	0	0	0	0	0	0	0	0	0	659292.5553	704782.4128	1139513.186	525914.8673	349620.5848	406663.7155	0	0	0	214662.29	233653.0929	317301.9218	339711.4778	328829.4513	251330.9745	0	0	0	0	0	0	0	0	0	0	0	0
OTU1613	0	0	0	0	0	0	0	0	0	0	0	0	16461.84339	844.9547488	12004.0927	0	0	0	0	0	0	0	0	0	0	0	0	0	0	0	0	0	0	0	0	0
OTU162	0	0	0	0	0	0	0	0	0	0	0	0	179129.6413	159434.1373	350663.069	0	0	0	0	0	0	127209.8568	134607.7562	287862.923	13965.44076	13929.51746	6825.732463	0	0	0	18782.98694	104159.8643	221427.1558	106640.9918	92516.0801	80437.1389
OTU1620	0	0	0	0	0	0	0	0	0	0	0	0	6839.010168	5455.696075	14585.2196	0	0	0	0	0	0	0	0	0	0	0	0	0	0	0	0	0	0	0	0	0
OTU175	0	0	0	0	0	0	0	0	0	0	0	0	233185.8921	159509.3455	166538.2676	0	0	0	0	0	0	0	0	0	0	0	0	115762.2949	59247.29598	118619.9689	117071.2394	182285.6764	83373.78083	0	0	0
OTU176	0	0	0	0	0	0	0	0	0	0	0	0	36461.9609	24990.2985	26621.4892	0	0	0	0	0	0	97560.0128	139048.11	69173.8139	0	0	0	0	0	0	0	0	0	0	0	0
OTU1786	0	0	0	0	0	0	0	0	0	0	0	0	0	4749.86129	8039.980473	0	0	0	0	0	0	9403.977465	22788.44654	13516.94053	0	0	0	0	0	0	0	0	0	0	0	0
OTU1790	0	0	0	0	0	0	0	0	0	0	0	0	1875.696312	2955.958375	3397.514523	0	0	0	0	0	0	12938.57344	9112.64113	14921.24535	0	0	0	0	0	0	0	0	0	0	0	0
OTU18	0	0	0	0	0	0	0	0	0	0	0	0	2731503.09	2483581.681	2207778.411	478336.493	521424.7243	1201762.164	1024218.63	1287646.382	1464925.481	504360.24	466410.8535	413220.9418	0	0	0	32427.58915	93991.03613	121358.1617	14508.16581	12032.18705	21916.83556	8682.847658	7684.772995	5386.87083
OTU180	0	0	0	0	0	0	0	0	0	0	0	0	39318.03968	32954.227	75135.89518	0	0	0	0	0	0	23813.58889	17536.2217	42886.94705	0	0	0	0	0	0	0	0	0	36372.47015	23535.53064	13376.73538
OTU187	0	0	0	0	0	0	0	0	0	0	0	0	106578.9534	50454.55335	220102.8503	0	0	0	0	0	0	115483.2218	98054.04145	245091.6779	17417.47164	12472.22223	16717.22511	0	0	0	0	0	0	50476.65583	40818.94078	39073.61813
OTU192	0	0	0	0	0	0	0	0	0	0	0	0	50780.75825	36209.44698	79594.88168	0	0	0	0	0	0	0	0	0	0	0	0	0	0	0	0	0	0	15262.12048	14573.36897	11490.01983
OTU1931	0	0	0	0	0	0	0	0	0	0	0	0	2182.62531	635.991801	4605.12437	0	0	0	0	0	0	0	0	0	0	0	0	0	0	0	0	0	0	0	0	0
OTU196	0	0	0	0	0	0	0	0	0	317311.205	134053.9449	183968.9383	517860.3688	388324.413	416619.339	151057.2656	168161.0235	249830.4299	187656.1589	93427.75708	681657.6433	0	0	0	0	0	0	297589.5555	248828.4216	741340.653	0	0	0	0	0	0
OTU197	0	0	0	0	0	0	0	0	0	0	0	0	16139.3777	0	19782.65879	0	0	0	0	0	0	111576.5289	124936.7677	91428.64713	0	0	0	0	0	0	0	0	0	0	0	0
OTU2050	0	0	0	0	0	0	0	0	0	0	0	0	24927.32082	9913.913678	19468.27488	0	0	0	0	0	0	26107.80708	27195.34563	30794.9274	0	0	0	0	0	0	0	0	0	0	0	0
OTU2109	0	0	0	0	0	0	0	0	0	0	0	0	21721.40801	10424.13481	23551.62121	0	0	0	0	0	0	43696.3332	46723.41158	27412.38853	0	0	0	0	0	0	0	0	0	0	0	0
OTU2164	0	0	0	0	0	0	0	0	0	0	0	0	4132.497468	5.1187005	10408.92492	0	0	0	0	0	0	0	0	0	0	0	0	0	0	0	0	0	0	0	0	0
OTU2171	0	0	0	0	0	0	0	0	0	0	0	0	3898.245148	15718.09627	14234.63787	1472.881643	5534.53709	14987.98544	0	0	0	95550.90953	78607.06145	78021.27765	0	0	0	0	0	0	20563.01048	29619.70725	33746.36978	0	0	0
OTU219	0	0	0	0	0	0	0	0	0	0	0	0	45838.33335	29768.9872	19479.44042	0	0	0	0	0	0	42502.0536	40349.30545	28567.07278	0	0	0	0	0	0	0	0	0	0	0	0
OTU220	0	0	0	0	0	0	0	0	0	0	0	0	57612.52448	30402.05698	95029.55753	0	0	0	0	0	0	34929.9416	28006.19323	55568.96098	9402.991135	4219.14947	5973.80971	0	0	0	22853.52859	24065.29063	50416.39658	34745.472	34169.53863	21035.83072
OTU223	0	0	0	0	0	0	0	0	0	0	0	0	75637.99035	50109.54405	94871.6785	0	0	0	0	0	0	20288.37916	27912.69293	41744.98508	0	0	0	0	0	0	11335.3748	13679.90268	19745.97672	25292.65795	16995.01769	9535.366605
OTU2278	0	0	0	0	0	0	0	0	0	0	0	0	11842.08516	8152.103293	14364.88573	0	0	0	0	0	0	25860.63228	20412.85374	23544.88405	0	0	0	0	0	0	0	0	0	0	0	0
OTU229	0	0	0	0	0	0	0	0	0	0	0	0	75574.41565	66922.37588	116778.1238	36724.5479	17277.03202	65290.89833	0	0	0	0	0	0	32052.09713	33269.64165	20596.47859	0	0	0	0	0	0	12681.25392	9844.768895	12223.06314
OTU23	0	0	0	0	0	0	0	0	0	0	0	0	294565.6715	250834.8578	554354.381	0	0	0	0	0	0	169145.4886	70814.7653	391816.6303	12560.05186	18704.40472	37357.77495	0	0	0	0	0	0	159406.0397	122466.976	101090.1669
OTU2307	0	0	0	0	0	0	0	0	0	0	0	0	73479.0349	50374.82578	61334.17418	0	0	0	0	0	0	0	0	0	0	0	0	0	0	0	0	0	0	0	0	0
OTU2315	0	0	0	0	0	0	0	0	0	0	0	0	21008.01822	13048.51844	25781.4237	0	0	0	0	0	0	0	0	0	0	0	0	0	0	0	0	0	0	0	0	0
OTU234	0	0	0	0	0	0	0	0	0	0	0	0	33456.48235	16616.15095	46268.4726	0	0	0	0	0	0	20799.11373	20005.82382	24558.34492	0	0	0	0	0	0	0	0	0	0	0	0
OTU235	0	0	0	0	0	0	0	0	0	0	0	0	27373.11435	11711.52647	25235.93978	0	0	0	0	0	0	34390.8189	44333.76833	48521.4237	0	0	0	0	0	0	0	0	0	0	0	0
OTU245	0	0	0	0	0	0	0	0	0	578003.101	384965.8133	530521.0035	293032.6285	172437.5242	160858.9116	0	0	0	390135.645	33347.7837	50975.01533	169244.4266	122162.0691	119238.9295	0	0	0	0	0	0	152789.7945	149472.2725	154182.8559	0	0	0
OTU248	0	0	0	0	0	0	0	0	0	0	0	0	42778.68178	30638.67455	56300.81148	0	0	0	0	0	0	0	0	0	0	0	0	0	0	0	15490.56633	6399.194778	2745.10955	0	0	0
OTU255	0	0	0	0	0	0	0	0	0	0	0	0	131118.9524	110069.0192	313125.744	0	0	0	0	0	0	87425.95713	65905.45745	209365.9258	15624.83579	25320.76738	29539.25063	0	0	0	77163.98095	93520.65053	216325.1297	90977.63193	94621.90763	55663.12333
OTU26	0	0	0	0	0	0	0	0	0	1532311.315	1518718.167	1335588.803	752500.0068	428088.798	561483.825	47428.8812	72726.82045	221339.4248	371607.398	356174.2635	683234.5565	309165.5538	314584.2613	165293.629	45227.7234	62687.82573	45491.7093	26871.43793	36310.85	69582.3591	28673.30338	45597.95278	42589.90063	20557.58278	16428.50582	24620.25106
OTU266	0	0	0	0	0	0	0	0	0	0	0	0	34122.7517	14645.02161	49001.12473	0	0	0	0	0	0	59923.30335	57685.85298	65754.38565	0	0	0	0	0	0	0	0	0	8899.74108	7024.333773	9779.21345
OTU269	0	0	0	0	0	0	0	0	0	0	0	0	68402.08573	26848.10553	26520.13063	4736.834423	18112.9473	53386.53935	0	0	0	131491.778	138942.2101	111012.588	0	0	0	0	0	0	0	0	0	0	0	0
OTU270	0	0	0	0	0	0	0	0	0	0	0	0	35295.12105	28659.87573	29618.25515	0	0	0	0	0	0	0	0	0	0	0	0	0	0	0	92198.41805	110708.8557	113207.5984	66445.8132	78540.94165	101579.9
OTU273	0	0	0	0	0	0	0	0	0	0	0	0	39017.72528	31116.31398	21436.24353	0	0	0	0	0	0	0	0	0	50856.3538	55405.31548	31976.908	0	0	0	0	0	0	0	0	0
OTU274	0	0	0	0	0	0	0	0	0	0	0	0	64880.05178	12653.96619	85647.7191	0	0	0	0	0	0	105599.6235	140286.307	161144.8164	0	0	0	0	0	0	0	0	0	46152.9464	33108.60335	42371.22093
OTU2758	0	0	0	0	0	0	0	0	0	0	0	0	10272.31242	41356.4909	13468.27365	0	0	0	0	0	0	0	0	0	0	0	0	0	0	0	0	0	0	5032.183	3348.120788	4827.88709
OTU276	0	0	0	0	0	0	0	0	0	0	0	0	187991.2643	85898.75448	155515.9081	0	0	0	0	0	0	268461.6158	314392.1428	267609.515	107003.3891	104469.9314	73457.05453	0	0	0	0	0	0	169286.0836	135409.5057	171793.0986
OTU278	0	0	0	0	0	0	0	0	0	98981.37313	9470.669058	69568.5255	145901.84	97982.9517	121461.9139	26311.0941	26386.37648	92320.9559	0	0	0	339953.6688	349188.6738	276894.797	89089.33813	108162.0844	69117.69785	0	0	0	93552.86795	118342.7143	141040.7437	96486.50433	93363.95653	103749.7485
OTU279	0	0	0	0	0	0	0	0	0	0	0	0	30088.10325	14607.84642	24063.92578	0	0	0	0	0	0	41029.15525	38945.50925	41278.17798	0	0	0	0	0	0	0	0	0	0	0	0
OTU28	0	0	0	0	0	0	0	0	0	0	0	0	197296.6833	149637.6192	207831.016	0	0	0	0	0	0	0	0	0	0	0	0	0	0	0	0	0	0	99544.8959	94980.23468	144624.2383
OTU281	0	0	0	0	0	0	0	0	0	256030.755	255589.382	318272.9598	0	0	0	0	0	0	165207.2166	130933.8506	218462.5627	0	0	0	0	0	0	0	0	0	71168.38578	75025.42813	115171.8814	56061.0083	39247.8884	34464.6842
OTU284	0	0	0	0	0	0	0	0	0	0	0	0	28831.05688	17370.523	37816.30893	0	0	0	0	0	0	11226.45919	21822.828	22614.465	0	0	0	0	0	0	0	0	0	0	0	0
OTU285	0	0	0	0	0	0	0	0	0	0	0	0	35795.2863	25615.6456	23226.80956	0	0	0	0	0	0	0	0	0	0	0	0	0	0	0	0	0	0	0	0	0
OTU2932	0	0	0	0	0	0	0	0	0	0	0	0	11164.81934	23494.82731	43534.3734	0	0	0	0	0	0	0	0	0	0	0	0	0	0	0	0	0	0	0	0	0
OTU294	0	0	0	0	0	0	0	0	0	0	0	0	35476.34248	30838.65153	33598.70095	0	0	0	0	0	0	0	0	0	0	0	0	0	0	0	0	0	0	0	0	0
OTU295	0	0	0	0	0	0	0	0	0	0	0	0	10538.08102	0	18483.52037	0	0	0	0	0	0	17682.7878	34352.76373	13212.68906	0	0	0	0	0	0	0	0	0	2913.99346	917.578668	3700.677763
OTU296	0	0	0	0	0	0	0	0	0	0	0	0	47956.93455	38616.37183	55524.25288	0	0	0	0	0	0	99442.7369	71347.07175	60057.98298	0	0	0	0	0	0	0	0	0	0	0	0
OTU3054	0	0	0	0	0	0	0	0	0	0	0	0	83345.5066	14829.97149	106052.3794	0	0	0	0	0	0	268091.6885	283778.0368	318833.2573	67518.43305	74962.66258	19174.89249	0	0	0	0	0	0	123241.9371	68115.4356	123096.3216
OTU307	0	0	0	0	0	0	0	0	0	0	0	0	9394.321348	7682.39115	40641.3117	0	0	0	0	0	0	86458.29005	88750.7736	67551.05973	0	0	0	0	0	0	0	0	0	0	0	0
OTU309	0	0	0	0	0	0	0	0	0	0	0	0	8847.89602	7786.86913	12481.93587	0	0	0	0	0	0	53933.5802	54601.04673	32022.96105	0	0	0	0	0	0	0	0	0	0	0	0
OTU312	0	0	0	0	0	0	0	0	0	0	0	0	17310.97341	12688.25173	28671.84623	0	0	0	0	0	0	0	0	0	0	0	0	0	0	0	0	0	0	0	0	0
OTU315	0	0	0	0	0	0	0	0	0	0	0	0	24814.85874	2255.276405	12187.63063	0	0	0	0	0	0	41804.23693	53057.7032	42306.25898	0	0	0	0	0	0	0	0	0	0	0	0
OTU3172	0	0	0	0	0	0	0	0	0	0	0	0	11426.26877	7647.856743	12318.97955	0	0	0	0	0	0	14360.02274	25781.39868	18261.6826	0	0	0	0	0	0	0	0	0	0	0	0
OTU318	0	0	0	0	0	0	0	0	0	0	0	0	34867.3978	23080.33342	65180.50155	0	0	0	0	0	0	0	0	0	0	0	0	0	0	0	0	0	0	0	0	0
OTU320	0	0	0	0	0	0	0	0	0	0	0	0	26867.3328	2926.447603	72333.1922	0	0	0	0	0	0	80809.0425	109204.672	106339.7729	10039.14735	9521.187115	5555.020185	0	0	0	0	0	0	28484.37495	13119.34135	33888.77238
OTU3287	0	0	0	0	0	0	0	0	0	0	0	0	4225.336523	16744.1558	13708.66243	0	0	0	0	0	0	0	0	0	0	0	0	0	0	0	0	0	0	0	0	0
OTU331	0	0	0	0	0	0	0	0	0	0	0	0	6592.59588	14570.74324	25571.40245	0	0	0	0	0	0	0	0	0	0	0	0	0	0	0	0	0	0	0	0	0
OTU338	0	0	0	0	0	0	0	0	0	0	0	0	30049.94645	25214.00085	57111.35993	0	0	0	0	0	0	32008.06803	35288.45558	61050.12888	15029.15211	7721.934448	26.26249925	0	0	0	0	0	0	0	0	0
OTU339	0	0	0	0	0	0	0	0	0	0	0	0	18191.65278	1591.649146	34108.595	0	0	0	0	0	0	0	0	0	0	0	0	0	0	0	0	0	0	17129.8745	9595.078008	23688.12908
OTU343	0	0	0	0	0	0	0	0	0	0	0	0	7269.876035	4561.093593	2975.100225	0	0	0	0	0	0	32868.6552	45019.72885	44681.86155	5594.931343	11162.26246	4478.47976	0	0	0	0	0	0	17285.28434	9558.63656	25098.0765
OTU344	0	0	0	0	0	0	0	0	0	0	0	0	24346.49223	23007.93025	81362.25323	0	0	0	0	0	0	0	0	0	6500.986413	7838.802163	4536.921963	0	0	0	0	0	0	0	0	0
OTU345	0	0	0	0	0	0	0	0	0	68626.67003	74269.9755	105097.6372	90926.8419	40844.62255	71541.67203	19845.63496	6476.65722	23296.51254	0	0	0	89899.58778	54055.98855	53272.2794	0	0	0	0	0	0	0	0	0	0	0	0
OTU3475	0	0	0	0	0	0	0	0	0	224156.6345	173253.0062	204225.9058	0	0	0	0	0	0	0	0	0	0	0	0	0	0	0	0	0	0	130815.705	40392.20335	143572.8518	39990.6733	38351.53763	57984.89255
OTU351	0	0	0	0	0	0	0	0	0	0	0	0	14847.54369	20817.76106	72267.73153	0	0	0	0	0	0	29792.9811	20446.82985	47557.47008	0	0	0	0	0	0	0	0	0	0	0	0
OTU354	0	0	0	0	0	0	0	0	0	0	0	0	30779.1949	19079.21406	46964.61933	0	0	0	0	0	0	0	0	0	0	0	0	0	0	0	0	0	0	0	0	0
OTU3564	0	0	0	0	0	0	0	0	0	0	0	0	9085.495065	1950.598925	4772.43158	0	0	0	0	0	0	44033.86028	39132.01165	24282.42534	0	0	0	0	0	0	0	0	0	0	0	0
OTU364	0	0	0	0	0	0	0	0	0	0	0	0	14705.47584	27973.45843	61966.07628	0	0	0	0	0	0	12752.85204	1136.004085	27602.4479	0	0	0	0	0	0	11516.47997	14776.32744	38830.71555	11353.49486	13363.65893	12203.65096
OTU370	0	0	0	0	0	0	0	0	0	0	0	0	161703.5389	132488.5633	165176.3733	38947.9888	64489.38278	105151.697	0	0	0	0	0	0	0	0	0	0	0	0	0	0	0	0	0	0
OTU3728	0	0	0	0	0	0	0	0	0	0	0	0	5662.570215	2470.047221	2198.003969	0	0	0	0	0	0	0	0	0	0	0	0	0	0	0	0	0	0	0	0	0
OTU376	0	0	0	0	0	0	0	0	0	0	0	0	0	12313.46702	27941.2611	0	0	0	0	0	0	24467.48384	11419.81099	34707.80393	0	0	0	0	0	0	0	0	0	0	0	0
OTU3764	0	0	0	0	0	0	0	0	0	0	0	0	47913.5364	30750.8068	44936.4322	0	0	0	0	0	0	0	0	0	0	0	0	0	0	0	0	0	0	0	0	0
OTU377	0	0	0	0	0	0	0	0	0	187942.039	161856.8849	241952.9586	56553.25273	34217.58643	49017.42605	8515.63831	8677.791015	24300.9603	178172.7192	225170.987	404747.3683	145007.1592	136333.8999	82640.0835	0	0	0	0	0	0	0	0	0	0	0	0
OTU380	0	0	0	0	0	0	0	0	0	0	0	0	8975.142918	2658.567565	23991.40039	0	0	0	0	0	0	0	0	0	0	0	0	0	0	0	0	0	0	0	0	0
OTU385	0	0	0	0	0	0	0	0	0	0	0	0	38564.61755	26445.17698	98346.81458	0	0	0	0	0	0	49560.59148	69602.78365	108269.1859	0	0	0	0	0	0	0	0	0	22337.04504	17185.67626	16007.39744
OTU391	0	0	0	0	0	0	0	0	0	0	0	0	24005.07454	22500.24883	32642.33803	0	0	0	0	0	0	21072.01669	9319.83553	40318.70058	0	0	0	0	0	0	0	0	0	0	0	0
OTU396	0	0	0	0	0	0	0	0	0	0	0	0	40831.87463	42593.18995	101292.3111	0	0	0	0	0	0	46347.5887	74991.33425	72320.8116	0	0	0	0	0	0	0	0	0	12286.77251	24273.36083	10865.20493
OTU398	0	0	0	0	0	0	0	0	0	0	0	0	45816.72693	25531.61928	39668.26183	0	0	0	0	0	0	0	0	0	0	0	0	0	0	0	0	0	0	0	0	0
OTU40	0	0	0	0	0	0	0	0	0	0	0	0	275201.728	135361.3624	187132.3764	0	0	0	0	0	0	186624.0053	279928.7948	282566.3648	95247.46275	104088.968	37979.21835	0	0	0	0	0	0	62399.5534	20230.6413	46773.67698
OTU400	0	0	0	0	0	0	0	0	0	0	0	0	41292.67775	15463.56643	10363.06266	0	0	0	0	0	0	0	0	0	0	0	0	0	0	0	0	0	0	0	0	0
OTU403	0	0	0	0	0	0	0	0	0	0	0	0	10507.32638	10341.21591	11700.00936	0	0	0	0	0	0	0	0	0	0	0	0	0	0	0	0	0	0	0	0	0
OTU404	0	0	0	0	0	0	0	0	0	0	0	0	29440.67493	21918.02871	81768.45418	0	0	0	0	0	0	22448.2828	10558.6341	47125.07308	0	0	0	0	0	0	0	0	0	0	0	0
OTU405	0	0	0	0	0	0	0	0	0	0	0	0	8758.490265	898.9266548	29042.19703	0	0	0	0	0	0	24428.10011	15217.28341	46672.88198	0	0	0	0	0	0	0	0	0	0	0	0
OTU408	0	0	0	0	0	0	0	0	0	0	0	0	29652.82768	35816.863	42187.79065	0	0	0	0	0	0	28176.02815	36967.20698	66963.12888	10060.60359	1941.999266	9972.92102	0	0	0	0	26686.62835	34826.803	0	0	0
OTU415	0	0	0	0	0	0	0	0	0	0	0	0	26358.62483	21912.20513	24709.77947	0	0	0	0	0	0	0	0	0	0	0	0	0	0	0	0	0	0	0	0	0
OTU416	0	0	0	0	0	0	0	0	0	0	0	0	39105.45413	25529.85563	45013.56703	0	0	0	0	0	0	17550.43902	14828.21485	0	0	0	0	0	0	0	0	0	0	0	0	0
OTU418	0	0	0	0	0	0	0	0	0	7897.00935	12747.69283	40379.92615	26871.04685	13279.1584	32713.42763	0	0	0	0	0	0	19203.39722	11447.33919	19290.02496	0	0	0	0	0	0	0	0	0	5902.06335	6641.851913	1159.174858
OTU42	0	0	0	0	0	0	0	0	0	0	0	0	129750.492	52999.61045	351784.4208	0	0	0	0	0	0	411580.023	442627.4313	703445.6533	90228.96618	81060.85545	31909.40213	0	0	0	0	0	0	150275.2043	120425.7259	169892.7299
OTU427	0	0	0	0	0	0	0	0	0	0	0	0	29287.44588	21981.87683	84062.12348	0	0	0	0	0	0	36124.71603	19959.21975	79183.43213	0	0	0	0	0	0	0	0	0	0	0	0
OTU431	0	0	0	0	0	0	0	0	0	0	0	0	53146.1463	35290.55603	106617.5949	0	0	0	0	0	0	39609.55828	23471.04789	61979.21785	7285.42599	4844.023103	473.5241363	0	0	0	0	19828.30109	39127.14815	27887.85728	22272.06305	13173.25478
OTU435	0	0	0	0	0	0	0	0	0	0	0	0	40612.92335	38265.52963	42304.4603	0	0	0	0	0	0	28170.18878	19832.004	12723.57935	0	0	0	0	0	0	0	0	0	0	0	0
OTU436	0	0	0	0	0	0	0	0	0	0	0	0	4280.094733	2348.317247	1671.443222	0	0	0	0	0	0	21011.49716	12565.53698	0	0	0	0	0	0	0	0	0	0	0	0	0
OTU439	0	0	0	0	0	0	0	0	0	0	0	0	23983.08416	1728.211187	19576.30583	0	0	0	0	0	0	12323.88593	11826.08556	21065.08531	0	0	0	0	0	0	0	0	0	7249.083843	3505.68369	8199.556045
OTU4393	0	0	0	0	0	0	0	0	0	0	0	0	71915.00808	48291.89985	135784.1935	0	0	0	0	0	0	0	0	0	0	0	0	0	0	0	0	0	0	0	0	0
OTU440	0	0	0	0	0	0	0	0	0	0	0	0	35007.98003	16622.20912	27458.48633	0	0	0	0	0	0	36250.3142	40045.13348	81315.12053	0	0	0	0	0	0	0	0	0	0	0	0
OTU441	0	0	0	0	0	0	0	0	0	0	0	0	52378.4768	1887.494974	86661.72245	0	0	0	0	0	0	88748.6431	105011.8141	140557.5052	0	0	0	0	0	0	0	0	0	21871.26699	20591.66039	25471.31263
OTU4449	0	0	0	0	0	0	0	0	0	0	0	0	4251.037805	2885.073593	8584.163208	0	0	0	0	0	0	13256.00056	15421.39311	24365.36619	0	0	0	0	0	0	0	0	0	0	0	0
OTU4499	0	0	0	0	0	0	0	0	0	0	0	0	8849.715233	3451.973485	2647.845773	0	0	0	0	0	0	0	0	0	0	0	0	0	0	0	0	0	0	0	0	0
OTU45	0	0	0	0	0	0	0	0	0	0	0	0	100793.4106	21826.94182	76237.65583	0	0	0	0	0	0	294747.453	356468.0765	285994.6948	68734.71163	56930.92563	5970.884405	0	0	0	0	0	0	45674.8841	34611.24795	77441.8567
OTU4524	0	0	0	0	0	0	0	0	0	0	0	0	83743.7776	59093.52888	63676.62115	0	0	0	0	0	0	74027.88913	85699.95028	53622.86362	10444.04103	6598.20836	227.528415	0	0	0	0	0	0	0	0	0
OTU454	0	0	0	0	0	0	0	0	0	0	0	0	24019.93712	13020.19231	32764.34098	0	0	0	0	0	0	0	0	0	0	0	0	0	0	0	0	0	0	0	0	0
OTU4554	0	0	0	0	0	0	0	0	0	0	0	0	10377.62291	8618.74118	10830.87917	0	0	0	0	0	0	40943.86575	39166.44905	24820.08279	0	0	0	0	0	0	0	0	0	0	0	0
OTU4562	0	0	0	0	0	0	0	0	0	0	0	0	6661.020903	12338.74069	26746.45448	0	0	0	0	0	0	0	0	0	0	0	0	0	0	0	0	0	0	0	0	0
OTU457	0	0	0	0	0	0	0	0	0	0	0	0	40260.17915	44236.61448	102467.2791	0	0	0	0	0	0	15375.63649	9830.52091	32089.93618	9151.498458	2722.440728	7084.750683	0	0	0	0	0	0	0	0	0
OTU459	0	0	0	0	0	0	0	0	0	0	0	0	6939.59206	16830.97087	35999.0688	0	0	0	0	0	0	12974.81556	10133.51646	27620.1637	0	0	0	0	0	0	0	0	0	5909.352308	5461.191963	10396.20995
OTU4657	0	0	0	0	0	0	0	0	0	146805.3003	89578.57645	92418.4068	168481.1489	130055.4185	148559.5149	28758.6852	44990.13145	63988.95448	0	0	0	0	0	0	0	0	0	0	0	0	37572.03973	41042.59748	31495.1684	22130.41202	31092.38073	32364.84458
OTU4662	0	0	0	0	0	0	0	0	0	0	0	0	30385.8135	2050.00429	44265.99388	0	0	0	0	0	0	70040.90895	91812.97348	122148.5297	19551.70279	15222.81182	7664.980203	0	0	0	0	0	0	23344.9527	11329.47015	20307.87025
OTU467	0	0	0	0	0	0	0	0	0	0	0	0	1600.989183	24307.05173	27160.10328	0	0	0	0	0	0	0	0	0	0	0	0	0	0	0	0	0	0	0	0	0
OTU47	0	0	0	0	0	0	0	0	0	0	0	0	435248.3905	331249.1988	321897.5745	0	0	0	0	0	0	0	0	0	0	0	0	0	0	0	0	0	0	0	0	0
OTU471	0	0	0	0	0	0	0	0	0	0	0	0	26929.9423	26878.14857	78906.22625	0	0	0	0	0	0	27083.04738	28212.85585	65461.74413	4228.148885	2376.584861	8500.62258	0	0	0	0	0	0	0	0	0
OTU474	0	0	0	0	0	0	0	0	0	0	0	0	27708.18875	23145.30631	34773.0379	0	0	0	0	0	0	0	0	0	0	0	0	0	0	0	0	0	0	0	0	0
OTU475	0	0	0	0	0	0	0	0	0	0	0	0	15322.26673	8495.62396	21833.37229	0	0	0	0	0	0	24894.11845	57450.5074	38142.53368	0	0	0	0	0	0	0	0	0	0	0	0
OTU476	0	0	0	0	0	0	0	0	0	0	0	0	2515.75951	14492.22246	26692.21953	0	0	0	0	0	0	0	0	0	0	0	0	0	0	0	0	0	0	0	0	0
OTU481	0	0	0	0	0	0	0	0	0	0	0	0	18089.63051	7835.50307	58151.96	0	0	0	0	0	0	35066.62805	40190.46843	64999.31653	0	0	0	0	0	0	0	0	0	0	0	0
OTU482	0	0	0	0	0	0	0	0	0	9112.742473	12391.13029	7827.057573	0	0	0	0	0	0	0	0	0	0	0	0	0	0	0	0	0	0	0	0	0	0	0	0
OTU483	0	0	0	0	0	0	0	0	0	0	0	0	19683.37573	10497.30909	33658.61608	0	0	0	0	0	0	0	0	0	9401.906668	9799.660035	2043.083644	0	0	0	0	0	0	0	0	0
OTU484	0	0	0	0	0	0	0	0	0	0	0	0	9800.27919	13648.38552	26508.04545	0	0	0	0	0	0	24301.59718	15486.19304	27180.40575	0	0	0	0	0	0	0	0	0	0	0	0
OTU485	0	0	0	0	0	0	0	0	0	93377.04433	103518.6695	89873.50603	0	0	0	0	0	0	0	0	0	32570.00368	17606.19918	31085.01868	0	0	0	0	0	0	0	0	0	0	0	0
OTU486	0	0	0	0	0	0	0	0	0	0	0	0	14766.09493	18856.28458	8160.237695	0	0	0	0	0	0	41061.04775	46633.67773	43715.47382	0	0	0	0	0	0	0	0	0	0	3969.218885	3387.79491
OTU489	0	0	0	0	0	0	0	0	0	0	0	0	18136.53595	2891.198448	25414.98735	0	0	0	0	0	0	19983.30986	22087.82579	28957.75138	0	0	0	0	0	0	0	0	0	0	0	0
OTU49	0	0	0	0	0	0	0	0	0	1827480.309	1811753.797	3144193.883	2138946.931	1751311.428	2157002.821	622247.284	604975.6913	991409.3523	0	0	0	2111309.535	1568602.802	1906002.365	928361.0248	728765.66	515123.3133	564277.4505	450035.7983	893269.633	0	0	0	0	0	0
OTU4901	0	0	0	0	0	0	0	0	0	0	0	0	20803.78566	19058.5954	31768.83003	0	0	0	0	0	0	0	0	0	0	0	0	0	0	0	0	0	0	0	0	0
OTU496	0	0	0	0	0	0	0	0	0	0	0	0	26022.48895	9924.884995	62160.09678	0	0	0	0	0	0	31068.35563	15217.94919	59039.29148	0	0	0	0	0	0	0	0	0	0	0	0
OTU500	0	0	0	0	0	0	0	0	0	0	0	0	21809.87274	43341.54615	38459.7741	0	0	0	0	0	0	0	0	0	0	0	0	0	0	0	0	0	0	0	0	0
OTU502	0	0	0	0	0	0	0	0	0	0	0	0	17809.4545	11026.64479	13607.88044	0	0	0	0	0	0	77858.35598	91350.40845	70737.30873	0	0	0	0	0	0	0	0	0	0	0	0
OTU504	0	0	0	0	0	0	0	0	0	0	0	0	3454.165948	16797.93718	24147.82685	0	0	0	0	0	0	0	0	0	0	0	0	0	0	0	0	0	0	0	0	0
OTU51	0	0	0	0	0	0	0	0	0	0	0	0	0	0	0	6879.129055	33257.57785	21148.97373	134278.9447	117468.4539	457048.747	0	0	0	0	0	0	204111.8426	142992.2829	272186.563	0	0	0	0	0	0
OTU510	0	0	0	0	0	0	0	0	0	0	0	0	39171.78553	14976.81528	31704.66003	0	0	0	0	0	0	0	0	0	0	0	0	0	0	0	0	0	0	0	0	0
OTU511	0	0	0	0	0	0	0	0	0	0	0	0	28317.61713	20138.99979	83477.21168	0	0	0	0	0	0	10874.1459	8130.408298	26551.34915	0	0	0	0	0	0	0	0	0	0	0	0
OTU514	0	0	0	0	0	0	0	0	0	0	0	0	32653.12003	42916.55835	104575.8955	0	0	0	0	0	0	74091.7684	31512.8891	88237.75095	11178.24223	0	21418.70648	0	0	0	0	0	0	34816.90178	23640.05314	25295.31113
OTU518	0	0	0	0	0	0	0	0	0	138629.3826	69037.0597	130560.8943	169897.9589	113579.683	178108.9289	30854.50088	40806.39213	66755.75985	0	0	0	0	0	0	0	0	0	0	0	0	0	0	0	0	0	0
OTU52	0	0	0	0	0	0	0	0	0	0	0	0	159150.4762	35688.66675	200737.9189	0	0	0	0	0	0	198749.6553	175695.4959	423800.3113	33810.87275	32781.0475	51919.39328	0	0	0	0	0	0	133503.8577	82835.13733	124468.7222
OTU520	0	0	0	0	0	0	0	0	0	0	0	0	31005.4426	26461.3789	30595.51615	7261.455708	7732.481455	16524.74422	0	0	0	0	0	0	0	0	0	0	0	0	33581.9568	32033.2714	35725.44603	0	0	0
OTU522	0	0	0	0	0	0	0	0	0	0	0	0	140186.1835	100360.5098	92123.57228	0	0	0	0	0	0	0	0	0	0	0	0	0	0	0	0	0	0	0	0	0
OTU525	0	0	0	0	0	0	0	0	0	0	0	0	3051.059298	6024.540353	12079.3322	0	0	0	0	0	0	0	0	0	0	0	0	0	0	0	0	0	0	0	0	0
OTU526	0	0	0	0	0	0	0	0	0	0	0	0	13384.93693	19903.35961	19240.54479	0	0	0	0	0	0	0	0	0	0	0	0	0	0	0	0	0	0	0	0	0
OTU527	0	0	0	0	0	0	0	0	0	18573.04271	2764.946765	15991.53384	0	0	0	0	0	0	0	0	0	0	0	0	0	0	0	0	0	0	0	0	0	0	0	0
OTU529	0	0	0	0	0	0	0	0	0	0	0	0	23343.54303	22528.28447	23969.58264	0	0	0	0	0	0	54892.9153	45330.64578	62434.61805	0	0	0	0	0	0	0	0	0	0	0	0
OTU532	0	0	0	0	0	0	0	0	0	0	0	0	91209.61928	78553.11295	39471.40595	20659.41388	34244.90398	53596.39735	0	0	0	0	0	0	0	0	0	0	0	0	0	0	0	0	0	0
OTU5324	0	0	0	0	0	0	0	0	0	0	0	0	13664.56749	6220.101415	18047.68606	0	0	0	0	0	0	0	0	0	0	0	0	0	0	0	0	0	0	0	0	0
OTU537	0	0	0	0	0	0	0	0	0	0	0	0	32464.08425	0	37975.8943	0	0	0	0	0	0	30331.46215	20635.89514	53457.05003	0	0	0	0	0	0	0	0	0	0	0	0
OTU542	0	0	0	0	0	0	0	0	0	0	0	0	16224.93806	265.4051083	9454.692485	0	0	0	0	0	0	0	0	0	0	0	0	0	0	0	0	0	0	0	0	0
OTU553	0	0	0	0	0	0	0	0	0	0	0	0	11728.60899	9344.112015	17947.24843	0	0	0	0	0	0	0	0	0	0	0	0	0	0	0	0	0	0	0	0	0
OTU5553	0	0	0	0	0	0	0	0	0	0	0	0	25979.62228	27255.0572	49030.01845	0	0	0	0	0	0	18380.44078	10224.8068	13633.0752	0	0	0	0	0	0	0	0	0	12240.95091	9111.030053	4445.13611
OTU557	0	0	0	0	0	0	0	0	0	0	0	0	21708.16087	6822.50715	22451.15401	0	0	0	0	0	0	30223.4339	15132.26885	60118.79383	0	0	0	0	0	0	0	0	0	0	0	0
OTU56	0	0	0	0	0	0	0	0	0	0	0	0	124128.1006	56277.57173	96834.51038	0	0	0	0	0	0	257061.1783	259594.9713	187221.9392	0	0	0	0	0	0	0	0	0	0	0	0
OTU560	0	0	0	0	0	0	0	0	0	0	0	0	14038.08261	5260.951078	456.4399138	0	0	0	0	0	0	0	0	0	0	0	0	0	0	0	0	0	0	0	0	0
OTU5630	0	0	0	0	0	0	0	0	0	0	0	0	19766.83418	16281.15641	12117.94739	0	0	0	0	0	0	34665.33423	33434.8517	22681.99425	0	0	0	0	0	0	0	0	0	0	0	0
OTU5632	0	0	0	0	0	0	0	0	0	0	0	0	51446.9684	10289.44716	156840.4586	0	0	0	0	0	0	169538.1452	206669.3193	311735.123	0	0	0	0	0	0	0	0	0	36263.53435	41214.75113	57120.8343
OTU564	0	0	0	0	0	0	0	0	0	0	0	0	42128.68843	52469.47163	109121.9034	0	0	0	0	0	0	33772.43675	15733.11734	45067.41475	0	0	0	0	0	0	24382.83217	42303.5106	41217.70843	0	0	0
OTU571	0	0	0	0	0	0	0	0	0	0	0	0	11477.37167	8644.04095	6575.507253	0	0	0	0	0	0	28814.1671	23083.01144	21858.20448	0	0	0	0	0	0	0	0	0	0	0	0
OTU573	0	0	0	0	0	0	0	0	0	0	0	0	27096.66008	15848.05051	36762.34235	0	0	0	0	0	0	14077.31015	17085.52943	75174.69868	0	0	0	0	0	0	11123.75306	73858.15853	89850.5805	41348.51163	40508.1771	26711.05395
OTU574	0	0	0	0	0	0	0	0	0	0	0	0	20788.78408	0	19268.99638	0	0	0	0	0	0	32966.45943	19996.62953	37662.14293	0	0	0	0	0	0	0	0	0	0	0	0
OTU578	0	0	0	0	0	0	0	0	0	0	0	0	0	0	0	13575.81899	28571.31855	27298.00933	0	0	0	0	0	0	45723.90588	67988.22255	47302.23905	0	0	0	0	0	0	0	0	0
OTU589	0	0	0	0	0	0	0	0	0	0	0	0	52291.2519	48848.86568	40990.1186	0	0	0	0	0	0	0	0	0	0	0	0	0	0	0	0	0	0	0	0	0
OTU594	0	0	0	0	0	0	0	0	0	0	0	0	28586.86093	39574.73585	97301.6409	0	0	0	0	0	0	20820.75729	31413.805	59593.30045	11580.98725	14294.06156	8435.959215	0	0	0	0	0	0	0	0	0
OTU598	0	0	0	0	0	0	0	0	0	0	0	0	13849.95505	2339.728412	6602.529738	0	0	0	0	0	0	0	0	0	0	0	0	0	0	0	0	0	0	0	0	0
OTU601	0	0	0	0	0	0	0	0	0	0	0	0	200423.1953	147175.2396	160868.6512	0	0	0	0	0	0	0	0	0	0	0	0	0	0	0	0	0	0	0	0	0
OTU606	0	0	0	0	0	0	0	0	0	0	0	0	8521.050448	786.2951793	8817.746518	0	0	0	0	0	0	0	0	0	0	0	0	0	0	0	0	0	0	0	0	0
OTU610	0	0	0	0	0	0	0	0	0	0	0	0	35182.37983	11075.10301	21931.94357	0	0	0	0	0	0	0	0	0	0	0	0	0	0	0	0	0	0	0	0	0
OTU617	0	0	0	0	0	0	0	0	0	72633.08538	31396.9543	14992.79621	23361.43433	21723.81924	41744.0246	0	0	0	0	0	0	21156.38946	10739.15029	0	0	0	0	11293.0726	17355.30382	18784.27601	0	0	0	0	0	0
OTU619	0	0	0	0	0	0	0	0	0	0	0	0	11567.18885	12825.30628	35779.2553	0	0	0	0	0	0	0	0	0	0	0	0	0	0	0	0	0	0	0	0	0
OTU6193	0	0	0	0	0	0	0	0	0	0	0	0	62727.43958	33137.20385	56031.56225	0	0	0	0	0	0	0	0	0	0	0	0	0	0	0	0	0	0	0	0	0
OTU620	0	0	0	0	0	0	0	0	0	33674.99568	11767.69138	60922.7087	0	0	0	0	0	0	0	0	0	0	0	0	0	0	0	0	0	0	0	0	0	0	0	0
OTU626	0	0	0	0	0	0	0	0	0	0	0	0	50994.07215	35004.42128	36661.07605	6471.487643	10930.6743	22940.25726	0	0	0	299895.1755	245096.1756	197390.0078	0	0	0	0	0	0	204549.5593	263177.3218	254293.0065	109641.4671	152638.114	125982.4393
OTU63	0	0	0	0	0	0	0	0	0	0	0	0	49140.21608	70352.17383	237005.4531	0	0	0	0	0	0	122205.9272	107712.1732	189744.3563	0	0	0	0	0	0	0	0	0	66206.676	51032.075	50831.305
OTU634	0	0	0	0	0	0	0	0	0	0	0	0	63799.68605	38293.137	82932.38683	0	0	0	0	0	0	17291.77608	12470.9437	5476.348733	0	0	0	0	0	0	15123.90466	296.6764573	20028.47137	0	0	0
OTU635	0	0	0	0	0	0	0	0	0	0	0	0	22370.27097	6812.070108	23693.51998	0	0	0	0	0	0	0	0	0	0	0	0	0	0	0	0	0	0	0	0	0
OTU641	0	0	0	0	0	0	0	0	0	0	0	0	9195.180885	7700.291813	17498.33566	0	0	0	0	0	0	37403.83315	26393.0676	38080.01625	0	0	0	0	0	0	0	0	0	14727.19778	9508.372775	16181.87449
OTU642	0	0	0	0	0	0	0	0	0	0	0	0	7591.259568	8241.838515	19549.07869	0	0	0	0	0	0	0	0	0	0	0	0	0	0	0	0	0	0	0	0	0
OTU644	0	0	0	0	0	0	0	0	0	0	0	0	38131.14528	14026.74929	18855.47828	0	0	0	0	0	0	0	0	0	0	0	0	0	0	0	0	0	0	0	0	0
OTU654	0	0	0	0	0	0	0	0	0	0	0	0	26615.58593	45901.5339	62132.87363	0	0	0	0	0	0	0	0	0	0	0	0	0	0	0	0	0	0	0	0	0
OTU658	0	0	0	0	0	0	0	0	0	74146.51398	13749.27542	11589.49821	3007.75056	3487.676695	9303.648828	0	0	0	20894.16987	6384.252248	46893.55893	0	0	0	1635.503922	2115.940937	4440.553703	0	0	0	0	0	0	0	0	0
OTU662	0	0	0	0	0	0	0	0	0	0	0	0	68108.0607	32307.946	51304.72585	0	0	0	0	0	0	31344.7399	24687.58215	38736.2167	0	0	0	0	0	0	36324.79505	19865.3296	42163.11893	0	0	0
OTU663	0	0	0	0	0	0	0	0	0	0	0	0	20222.58756	21867.14952	24115.42153	0	0	0	0	0	0	24424.16278	30752.17053	32513.54515	0	0	0	0	0	0	0	0	0	0	0	0
OTU664	0	0	0	0	0	0	0	0	0	0	0	0	4167.771198	2846.25673	12287.65494	0	0	0	0	0	0	0	0	0	0	0	0	0	0	0	0	0	0	0	0	0
OTU6741	0	0	0	0	0	0	0	0	0	69376.34133	79862.1586	65803.29353	41969.62648	36526.36998	23681.91771	3060.313845	5133.793758	12788.97215	0	0	0	0	0	0	32524.90995	34469.31858	36167.48793	0	0	0	19294.63222	31387.8412	50819.02803	0	0	0
OTU675	0	0	0	0	0	0	0	0	0	0	0	0	26988.85805	16387.07595	59427.97983	0	0	0	0	0	0	0	0	0	0	0	0	0	0	0	0	0	0	12502.69644	10373.93511	8406.57443
OTU681	0	0	0	0	0	0	0	0	0	0	0	0	14275.46991	30721.60595	55940.66038	0	0	0	0	0	0	30023.2265	29478.2736	47559.45923	0	0	0	0	0	0	0	0	0	0	0	0
OTU684	0	0	0	0	0	0	0	0	0	0	0	0	5089.07982	5176.467283	1516.125357	0	0	0	0	0	0	0	0	0	0	0	0	0	0	0	0	0	0	0	0	0
OTU690	0	0	0	0	0	0	0	0	0	0	0	0	24536.80438	25237.30335	51689.00563	0	0	0	0	0	0	0	0	0	0	0	0	0	0	0	11826.59654	5520.429923	9403.072328	0	0	0
OTU696	0	0	0	0	0	0	0	0	0	67458.98755	53502.89755	100298.4915	0	0	0	0	0	0	135901.4831	86235.6282	57450.2942	0	0	0	0	0	0	0	0	0	0	0	0	0	0	0
OTU70	0	0	0	0	0	0	0	0	0	606188.398	324879.8203	597312.97	520454.9675	505051.4285	458443.8253	95976.78213	137580.711	170189.2534	885666.816	556401.0568	1604029.231	2089595.284	1646473.349	1750546.595	669734.315	741212.2655	555276.3805	566286.4965	411964.5208	978485.18	0	0	0	0	0	0
OTU701	0	0	0	0	0	0	0	0	0	0	0	0	9925.30641	4334.452483	22321.44424	0	0	0	0	0	0	0	0	0	0	0	0	0	0	0	0	0	0	0	0	0
OTU707	0	0	0	0	0	0	0	0	0	0	0	0	7183.82219	2779.47144	10493.66189	0	0	0	0	0	0	35775.60393	52412.5906	21905.32727	0	0	0	0	0	0	0	0	0	5269.46648	3838.55358	11387.50738
OTU711	0	0	0	0	0	0	0	0	0	0	0	0	12153.08112	15703.2347	27591.9418	0	0	0	0	0	0	0	0	0	0	0	0	0	0	0	0	0	0	0	0	0
OTU719	0	0	0	0	0	0	0	0	0	0	0	0	3949.9559	737.489508	1949.006538	0	0	0	0	0	0	0	0	0	0	0	0	0	0	0	0	0	0	0	0	0
OTU726	0	0	0	0	0	0	0	0	0	0	0	0	16446.87936	6570.481625	65166.17913	0	0	0	0	0	0	44391.80515	26372.50653	60431.92375	0	0	0	0	0	0	0	0	0	5697.668348	8264.157945	11147.1461
OTU730	0	0	0	0	0	0	0	0	0	0	0	0	11698.64886	3837.653215	37264.90498	0	0	0	0	0	0	0	0	0	0	0	0	0	0	0	0	0	0	0	0	0
OTU731	0	0	0	0	0	0	0	0	0	0	0	0	24924.37595	23686.84025	15113.85384	0	0	0	0	0	0	0	0	0	0	0	0	154048.3627	104239.5319	356253.8445	0	0	0	136874.2371	125002.6228	159138.5027
OTU732	0	0	0	0	0	0	0	0	0	0	0	0	6544.8209	9603.607223	25705.05128	0	0	0	0	0	0	0	0	0	0	0	0	0	0	0	0	0	0	0	0	0
OTU749	0	0	0	0	0	0	0	0	0	0	0	0	6244.29422	0	6114.220738	0	0	0	0	0	0	0	0	0	0	0	0	0	0	0	0	0	0	0	0	0
OTU750	0	0	0	0	0	0	0	0	0	0	0	0	8798.89086	16649.08382	11485.81077	0	0	0	0	0	0	31597.4669	58447.68965	36317.31163	0	0	0	0	0	0	0	0	0	0	0	0
OTU7550	0	0	0	0	0	0	0	0	0	0	0	0	8415.665518	7748.00048	22285.89632	0	0	0	0	0	0	44075.065	32238.7256	25286.53095	0	0	0	0	0	0	0	0	0	0	0	0
OTU7595	0	0	0	0	0	0	0	0	0	0	0	0	8271.459205	6036.196803	20547.3663	0	0	0	0	0	0	0	0	0	0	0	0	0	0	0	0	0	0	0	0	0
OTU7629	0	0	0	0	0	0	0	0	0	0	0	0	6334.652243	4533.523335	8053.773705	0	0	0	0	0	0	0	0	0	0	0	0	0	0	0	0	0	0	0	0	0
OTU7631	0	0	0	0	0	0	0	0	0	0	0	0	34007.1229	24748.00055	85517.53968	0	0	0	0	0	0	46709.72388	11190.02283	83382.82718	0	0	0	0	0	0	0	0	0	33670.03945	33719.72595	22417.47596
OTU766	0	0	0	0	0	0	0	0	0	0	0	0	20249.21524	5154.08213	20017.40528	0	0	0	0	0	0	17270.65476	19964.27049	14852.99769	0	0	0	0	0	0	0	0	0	0	0	0
OTU774	0	0	0	0	0	0	0	0	0	0	0	0	9618.771363	4132.890063	12071.55429	0	0	0	0	0	0	0	0	0	0	0	0	0	0	0	0	0	0	0	0	0
OTU779	0	0	0	0	0	0	0	0	0	0	0	0	99989.08503	86501.1994	72521.45755	0	0	0	0	0	0	0	0	0	0	0	0	40362.70548	22108.28703	72252.00195	77792.0148	69733.72283	67787.6367	0	0	0
OTU786	0	0	0	0	0	0	0	0	0	0	0	0	81168.5924	79901.19748	92673.2042	0	0	0	0	0	0	0	0	0	0	0	0	0	0	0	51276.12555	48509.06128	58022.32	0	0	0
OTU794	0	0	0	0	0	0	0	0	0	0	0	0	34770.83663	31875.79	37652.24085	0	0	0	0	0	0	116266.2154	86936.79475	114868.2032	0	0	0	0	0	0	57214.9627	52345.33215	58737.70508	0	0	0
OTU796	0	0	0	0	0	0	0	0	0	0	0	0	2527.06876	10215.75533	1057.446753	3538.900163	610.6915625	1002.714662	0	0	0	0	0	0	0	0	0	0	0	0	0	0	0	1270.93126	849.0771483	771.2581923
OTU80	0	0	0	0	0	0	0	0	0	0	0	0	89342.50653	88804.64265	276153.962	0	0	0	0	0	0	55130.4815	54340.21575	99559.55715	3448.421098	3463.167555	0	0	0	0	0	0	0	0	0	0
OTU805	0	0	0	0	0	0	0	0	0	0	0	0	18619.45866	1631.776126	29414.6424	0	0	0	0	0	0	16797.71508	20031.66714	10471.07579	0	0	0	0	0	0	0	0	0	0	0	0
OTU811	0	0	0	0	0	0	0	0	0	0	0	0	19191.09626	5169.194018	40418.9627	0	0	0	0	0	0	0	0	0	6146.996888	2494.664313	1416.741359	0	0	0	0	0	0	0	0	0
OTU812	0	0	0	0	0	0	0	0	0	0	0	0	8164.041545	10266.59313	15927.40387	0	0	0	0	0	0	0	0	0	0	0	0	0	0	0	0	0	0	0	0	0
OTU82	0	0	0	0	0	0	0	0	0	0	0	0	104492.2574	129970.6368	251412.928	0	0	0	0	0	0	78428.42363	77906.77673	208765.8545	48335.03653	34196.86045	29596.62168	0	0	0	0	63707.37835	135870.7903	71568.30895	68772.03633	45274.86338
OTU823	0	0	0	0	0	0	0	0	0	0	0	0	7022.681555	9859.856185	0	0	0	0	0	0	0	11852.91834	21156.09595	19711.31014	0	0	0	0	0	0	0	0	0	0	0	0
OTU84	0	0	0	0	0	0	0	0	0	0	0	0	556891.036	375977.3883	493328.895	197736.7444	165538.3858	314591.2745	0	0	0	0	0	0	217079.6974	206358.7556	184226.8037	0	0	0	0	0	0	0	0	0
OTU841	0	0	0	0	0	0	0	0	0	62299.91843	61471.71515	48813.92713	0	0	0	0	0	0	0	0	0	0	0	0	0	0	0	0	0	0	0	0	0	0	0	0
OTU853	0	0	0	0	0	0	0	0	0	0	0	0	54782.43533	16609.70381	48592.42708	0	0	0	0	0	0	0	0	0	0	0	0	0	0	0	0	0	0	0	0	0
OTU8540	0	0	0	0	0	0	0	0	0	0	0	0	8921.869805	9700.96735	12846.01827	0	0	0	0	0	0	38629.36653	53454.54823	22761.42462	0	0	0	0	0	0	0	0	0	0	0	0
OTU8762	0	0	0	0	0	0	0	0	0	38595.26578	5764.86668	15229.33	76206.00265	61564.94155	61529.74003	0	0	0	0	0	0	46510.42425	61893.6321	73345.2794	44986.52475	33084.90785	23673.88816	0	0	0	0	0	0	0	0	0
OTU8783	0	0	0	0	0	0	0	0	0	56456.6113	75971.44653	190844.8804	0	0	0	0	0	0	186080.2254	136044.9511	154490.1308	0	0	0	0	0	0	0	0	0	0	0	0	0	0	0
OTU879	0	0	0	0	0	0	0	0	0	0	0	0	37522.65065	23157.23097	17601.73543	0	0	0	0	0	0	0	0	0	0	0	0	0	0	0	0	0	0	0	0	0
OTU8797	0	0	0	0	0	0	0	0	0	0	0	0	38211.23783	32570.4847	32086.19518	0	0	0	0	0	0	0	0	0	0	0	0	0	0	0	0	0	0	0	0	0
OTU885	0	0	0	0	0	0	0	0	0	0	0	0	11230.08065	3632.308085	10439.02689	0	0	0	0	0	0	0	0	0	0	0	0	0	0	0	0	0	0	0	0	0
OTU89	0	0	0	0	0	0	0	0	0	0	0	0	59206.32235	25227.8353	103780.2774	0	0	0	0	0	0	91340.9681	122131.3169	146990.3532	0	0	0	0	0	0	0	0	0	31882.9355	9300.224465	24974.76896
OTU898	0	0	0	0	0	0	0	0	0	0	0	0	7627.939343	4184.756695	9092.25951	0	0	0	0	0	0	0	0	0	0	0	0	0	0	0	0	0	0	0	0	0
OTU899	0	0	0	0	0	0	0	0	0	0	0	0	8181.598678	6282.677095	12760.58639	0	0	0	0	0	0	0	0	0	0	0	0	0	0	0	0	0	0	0	0	0
OTU909	0	0	0	0	0	0	0	0	0	0	0	0	35755.73575	31144.0424	60291.79718	0	0	0	0	0	0	29767.96488	23385.46921	80662.41023	0	0	0	0	0	0	0	0	0	39767.85168	27259.15428	33580.22583
OTU916	0	0	0	0	0	0	0	0	0	0	0	0	12374.377	16072.00652	24456.91801	0	0	0	0	0	0	0	0	0	0	0	0	0	0	0	0	0	0	0	0	0
OTU919	0	0	0	0	0	0	0	0	0	0	0	0	19810.31497	17200.20524	20197.14398	0	0	0	0	0	0	0	0	0	0	0	0	0	0	0	0	0	0	0	0	0
OTU920	0	0	0	0	0	0	0	0	0	0	0	0	8841.200403	14738.57349	26013.0592	0	0	0	0	0	0	0	0	0	0	0	0	0	0	0	0	0	0	0	0	0
OTU929	0	0	0	0	0	0	0	0	0	0	0	0	16500.54392	13957.33698	8444.807833	0	0	0	0	0	0	0	0	0	0	0	0	0	0	0	0	0	0	0	0	0
OTU93	0	0	0	0	0	0	0	0	0	1784612.322	3367696.188	3763402.588	461531.654	287187.4978	774626.4975	0	0	0	0	0	0	0	0	0	0	0	0	0	0	0	0	0	0	0	0	0
OTU931	0	0	0	0	0	0	0	0	0	0	0	0	28314.70648	9000.357108	50402.1016	0	0	0	0	0	0	0	0	0	0	0	0	0	0	0	0	0	0	0	0	0
OTU936	0	0	0	0	0	0	0	0	0	105110.1053	25946.00635	31210.92105	14254.89184	18034.29558	20237.38041	0	0	0	0	0	0	0	0	0	0	0	0	0	0	0	0	0	0	0	0	0
OTU944	0	0	0	0	0	0	0	0	0	0	0	0	15537.18528	4462.514133	16887.20682	0	0	0	0	0	0	17647.15984	14736.31302	24128.19389	0	0	0	0	0	0	0	0	0	0	0	0
OTU946	0	0	0	0	0	0	0	0	0	0	0	0	10852.9417	3885.66801	10855.48347	0	0	0	0	0	0	0	0	0	0	0	0	0	0	0	0	0	0	0	0	0
OTU948	0	0	0	0	0	0	0	0	0	0	0	0	4267.8712	7669.2764	24797.53079	0	0	0	0	0	0	0	0	0	0	0	0	0	0	0	0	0	0	0	0	0
OTU9507	0	0	0	0	0	0	0	0	0	0	0	0	4375.023105	20025.98212	25756.46395	0	0	0	0	0	0	22859.1614	19737.3014	35739.39028	0	0	0	0	0	0	0	0	0	0	0	0
OTU957	0	0	0	0	0	0	0	0	0	80895.81465	11847.26472	38212.964	40408.97355	17504.34935	35369.28193	0	0	0	0	0	0	0	0	0	0	0	0	0	0	0	8576.772708	8276.62467	463.8602805	0	0	0
OTU959	0	0	0	0	0	0	0	0	0	0	0	0	34447.1149	12537.59135	29972.0126	0	0	0	0	0	0	72066.502	49252.58903	18905.40839	0	0	0	0	0	0	1097.425348	6312.84173	3783.824833	9130.29607	6005.216868	7987.075415
OTU964	0	0	0	0	0	0	0	0	0	0	0	0	14689.91863	12494.73037	22869.49129	0	0	0	0	0	0	13828.90938	17743.00336	18184.12873	0	0	0	0	0	0	0	0	0	0	0	0
OTU97	0	0	0	0	0	0	0	0	0	0	0	0	44813.55938	39221.89443	139494.5999	0	0	0	0	0	0	62125.08783	43790.84043	110540.5086	17485.19763	14840.06721	5477.497523	0	0	0	0	0	0	21678.94486	22792.56571	17538.78274
OTU970	0	0	0	0	0	0	0	0	0	0	0	0	13029.48151	20598.67765	27958.40468	0	0	0	0	0	0	0	0	0	0	0	0	0	0	0	0	0	0	0	0	0
OTU979	0	0	0	0	0	0	0	0	0	0	0	0	11896.58191	51.659674	9108.474658	0	0	0	0	0	0	24408.25871	15064.04584	11362.75018	0	0	0	0	0	0	0	0	0	0	0	0
OTU9868	0	0	0	0	0	0	0	0	0	0	0	0	43879.73088	23592.7358	52093.43895	0	0	0	0	0	0	0	0	0	0	0	0	0	0	0	0	21469.39852	17440.85544	32803.2561	28643.93138	38275.19198
OTU987	0	0	0	0	0	0	0	0	0	0	0	0	18501.25463	10751.95309	3218.266815	0	0	0	0	0	0	18678.56774	20199.09932	19344.1167	0	0	0	0	0	0	0	0	0	0	0	0
OTU988	0	0	0	0	0	0	0	0	0	0	0	0	1449.793377	5471.523015	13946.58176	0	0	0	0	0	0	25088.4491	30935.47978	16221.93535	0	0	0	0	0	0	0	0	0	0	0	0
OTU99	0	0	0	0	0	0	0	0	0	0	0	0	301737.327	281356.3333	631846.1583	0	0	0	0	0	0	187021.9028	231893.9837	348540.7678	27896.534	20126.777	52657.80133	0	0	0	93669.2799	196113.1957	284951.197	183566.0422	164236.2489	133572.5424
OTU999	0	0	0	0	0	0	0	0	0	0	0	0	5030.010525	1170.414869	12299.57322	0	0	0	0	0	0	19154.76324	17454.90449	13584.8656	0	0	0	0	0	0	0	0	0	0	0	0
OTU1009	0	0	0	0	0	0	0	0	0	0	0	0	0	0	0	0	0	0	42212.88245	69229.11005	107094.8224	52894.85693	44913.08235	24593.80726	0	0	0	23861.14091	32675.58733	28954.70743	0	0	0	0	0	0
OTU1018	0	0	0	0	0	0	0	0	0	0	0	0	0	0	0	0	0	0	0	0	0	67115.38355	73029.89793	91031.08915	22695.6653	19771.09503	22001.96275	0	0	0	0	0	0	0	0	0
OTU1021	0	0	0	0	0	0	0	0	0	0	0	0	0	0	0	0	0	0	0	0	0	20771.83114	16300.26805	21741.60916	0	0	0	0	0	0	0	0	0	0	0	0
OTU1024	0	0	0	0	0	0	0	0	0	0	0	0	0	0	0	0	0	0	0	0	0	22134.97513	22486.98026	13779.1632	0	0	0	0	0	0	0	0	0	0	0	0
OTU1027	0	0	0	0	0	0	0	0	0	0	0	0	0	0	0	0	0	0	0	0	0	47394.93243	38826.28238	37140.5712	0	0	0	0	0	0	0	0	0	0	0	0
OTU1049	0	0	0	0	0	0	0	0	0	0	0	0	0	0	0	0	0	0	0	0	0	6923.975715	8899.561658	27577.8717	0	0	0	0	0	0	0	0	0	0	0	0
OTU1061	0	0	0	0	0	0	0	0	0	0	0	0	0	0	0	0	0	0	0	0	0	28271.46455	27725.93035	44530.76045	0	0	0	0	0	0	0	0	0	0	0	0
OTU1069	0	0	0	0	0	0	0	0	0	0	0	0	0	0	0	0	0	0	0	0	0	52370.87653	55460.84243	24210.86913	0	0	0	0	0	0	27842.95223	34783.65158	29800.8148	0	0	0
OTU10751	0	0	0	0	0	0	0	0	0	0	0	0	0	0	0	0	0	0	0	0	0	30729.70575	31548.2574	21367.2296	0	0	0	0	0	0	0	0	0	0	0	0
OTU1083	0	0	0	0	0	0	0	0	0	0	0	0	0	0	0	0	0	0	0	0	0	57333.76523	33288.3935	29587.84248	0	0	0	0	0	0	0	0	0	0	0	0
OTU1086	0	0	0	0	0	0	0	0	0	0	0	0	0	0	0	0	0	0	0	0	0	43331.23105	43884.15175	37718.58015	0	0	0	0	0	0	0	0	0	0	0	0
OTU1099	0	0	0	0	0	0	0	0	0	0	0	0	0	0	0	0	0	0	0	0	0	12496.49722	10842.65755	19997.33813	0	0	0	0	0	0	0	0	0	0	0	0
OTU11093	0	0	0	0	0	0	0	0	0	0	0	0	0	0	0	0	0	0	0	0	0	118652.9305	105331.0398	68591.9905	0	0	0	293728.6993	269407.2425	389371.2618	106162.5636	139756.0999	190115.4046	0	0	0
OTU1113	0	0	0	0	0	0	0	0	0	0	0	0	0	0	0	0	0	0	0	0	0	43706.99985	65804.65818	79578.14505	0	0	0	0	0	0	0	0	0	0	0	0
OTU1114	0	0	0	0	0	0	0	0	0	0	0	0	0	0	0	0	0	0	0	0	0	22138.69461	41912.62498	42477.8137	0	0	0	0	0	0	0	0	0	0	0	0
OTU1116	0	0	0	0	0	0	0	0	0	0	0	0	0	0	0	0	0	0	0	0	0	37056.81583	30145.779	42811.0305	0	0	0	0	0	0	0	0	0	0	0	0
OTU1118	0	0	0	0	0	0	0	0	0	0	0	0	0	0	0	0	0	0	0	0	0	8170.401848	8102.56365	11378.49657	0	0	0	0	0	0	0	0	0	0	0	0
OTU1120	0	0	0	0	0	0	0	0	0	0	0	0	0	0	0	0	0	0	0	0	0	26013.62405	28219.80608	27573.9517	0	0	0	0	0	0	0	0	0	0	0	0
OTU11202	0	0	0	0	0	0	0	0	0	0	0	0	0	0	0	0	0	0	0	0	0	13214.80836	3543.421788	24826.65568	0	0	0	0	0	0	0	0	0	0	0	0
OTU11213	0	0	0	0	0	0	0	0	0	0	0	0	0	0	0	0	0	0	0	0	0	163207.9202	135964.0245	103251.799	0	0	0	0	0	0	37958.25808	34612.8415	40790.2854	35154.98723	42502.1325	42071.22183
OTU1124	0	0	0	0	0	0	0	0	0	0	0	0	0	0	0	0	0	0	0	0	0	15518.16482	16942.40164	13547.17538	0	0	0	0	0	0	0	0	0	0	0	0
OTU1129	0	0	0	0	0	0	0	0	0	0	0	0	0	0	0	0	0	0	0	0	0	38426.07643	40326.6229	47353.80823	0	0	0	0	0	0	0	0	0	6270.748978	7039.924223	13995.08107
OTU1146	0	0	0	0	0	0	0	0	0	0	0	0	0	0	0	0	0	0	0	0	0	9536.313133	9969.848778	27648.82978	0	0	0	0	0	0	0	0	0	0	0	0
OTU1153	0	0	0	0	0	0	0	0	0	0	0	0	0	0	0	0	0	0	0	0	0	68422.58095	55795.03845	48457.11003	0	0	0	0	0	0	0	0	0	0	0	0
OTU1194	0	0	0	0	0	0	0	0	0	0	0	0	0	0	0	0	0	0	0	0	0	83731.55205	100567.7916	37044.6159	0	0	0	0	0	0	0	0	0	0	0	0
OTU1200	0	0	0	0	0	0	0	0	0	0	0	0	0	0	0	0	0	0	0	0	0	20474.72142	17058.4566	27500.45968	0	0	0	0	0	0	0	0	0	0	0	0
OTU1240	0	0	0	0	0	0	0	0	0	0	0	0	0	0	0	0	0	0	0	0	0	20158.15163	18425.41801	30248.97195	0	0	0	0	0	0	0	0	0	0	0	0
OTU1296	0	0	0	0	0	0	0	0	0	0	0	0	0	0	0	0	0	0	0	0	0	12384.45907	10898.61272	44669.66098	0	0	0	0	0	0	0	0	0	0	0	0
OTU1395	0	0	0	0	0	0	0	0	0	0	0	0	0	0	0	0	0	0	0	0	0	81727.96028	52559.11275	82047.87525	0	0	0	182168.2269	109721.2822	412783.4895	151202.3349	116124.4508	121847.6658	56697.88423	80117.3484	64894.34113
OTU1405	0	0	0	0	0	0	0	0	0	0	0	0	0	0	0	0	0	0	222402.4378	66254.12908	38419.33878	97864.21853	96685.53163	89710.58253	0	0	0	0	0	0	0	0	0	0	0	0
OTU143	0	0	0	0	0	0	0	0	0	0	0	0	0	0	0	0	0	0	0	0	0	234627.0446	223407.4252	175455.9938	49642.003	67768.9075	36456.0028	0	0	0	0	0	0	0	0	0
OTU1442	0	0	0	0	0	0	0	0	0	0	0	0	0	0	0	0	0	0	0	0	0	10279.74759	15013.08871	17649.19466	0	0	0	0	0	0	0	0	0	0	0	0
OTU1484	0	0	0	0	0	0	0	0	0	0	0	0	0	0	0	0	0	0	0	0	0	25892.07183	20678.97924	16494.23532	0	0	0	0	0	0	0	0	0	0	0	0
OTU149	0	0	0	0	0	0	0	0	0	0	0	0	0	0	0	0	0	0	0	0	0	61333.5015	54354.0856	133241.2226	0	0	0	0	0	0	0	0	0	8440.881843	18708.30648	17754.82097
OTU1513	0	0	0	0	0	0	0	0	0	0	0	0	0	0	0	0	0	0	0	0	0	14457.28854	27935.28985	29021.74385	0	0	0	0	0	0	0	0	0	0	0	0
OTU1567	0	0	0	0	0	0	0	0	0	0	0	0	0	0	0	0	0	0	0	0	0	24114.1417	20188.62168	15643.13703	0	0	0	0	0	0	0	0	0	0	0	0
OTU163	0	0	0	0	0	0	0	0	0	0	0	0	0	0	0	0	0	0	0	0	0	89984.87145	98233.7047	134528.0766	0	0	0	0	0	0	0	0	0	0	0	0
OTU1729	0	0	0	0	0	0	0	0	0	0	0	0	0	0	0	0	0	0	0	0	0	15928.67203	22016.72646	6896.27899	0	0	0	0	0	0	0	0	0	3269.011105	339.3504023	11364.31134
OTU1811	0	0	0	0	0	0	0	0	0	0	0	0	0	0	0	0	0	0	0	0	0	30755.0497	29042.5499	17266.68482	0	0	0	0	0	0	22856.81534	23790.77754	27999.05453	0	0	0
OTU198	0	0	0	0	0	0	0	0	0	0	0	0	0	0	0	0	0	0	0	0	0	16732.57856	7529.72467	0	0	0	0	0	0	0	0	0	0	0	0	0
OTU2034	0	0	0	0	0	0	0	0	0	0	0	0	0	0	0	0	0	0	0	0	0	0	0	0	4702.318533	6478.630683	4666.05621	0	0	0	0	0	0	0	0	0
OTU210	0	0	0	0	0	0	0	0	0	0	0	0	0	0	0	0	0	0	109858.4542	96844.81285	286639.0923	234419.5909	222268.8512	172492.2105	48492.85138	45825.44958	55931.82493	135203.3545	128974.0556	111193.9899	150412.1499	199201.9485	206968.1003	70897.14798	104786.9745	92663.05213
OTU2156	0	0	0	0	0	0	0	0	0	0	0	0	0	0	0	0	0	0	0	0	0	36383.5032	49321.27533	45342.9901	0	0	0	0	0	0	0	0	0	12026.7609	10847.6947	16804.20881
OTU2245	0	0	0	0	0	0	0	0	0	0	0	0	0	0	0	0	0	0	32988.92953	0	43575.55108	0	0	0	0	0	0	0	0	0	0	0	0	0	0	0
OTU242	0	0	0	0	0	0	0	0	0	0	0	0	0	0	0	0	0	0	0	0	0	35020.78873	23831.31327	40020.15065	0	0	0	0	0	0	42102.41168	9137.599125	42881.18883	0	0	0
OTU251	0	0	0	0	0	0	0	0	0	0	0	0	0	0	0	0	0	0	0	0	0	17309.41097	17165.86582	49274.15388	0	0	0	0	0	0	0	0	0	0	0	0
OTU252	0	0	0	0	0	0	0	0	0	0	0	0	0	0	0	0	0	0	0	0	0	38369.4242	58623.6801	73866.61295	0	0	0	0	0	0	0	0	0	0	0	0
OTU282	0	0	0	0	0	0	0	0	0	0	0	0	0	0	0	0	0	0	0	0	0	47386.86068	33569.55548	13982.40533	0	0	0	0	0	0	0	0	0	0	0	0
OTU287	0	0	0	0	0	0	0	0	0	0	0	0	0	0	0	0	0	0	0	0	0	31668.65355	59655.15898	37915.79893	0	0	0	0	0	0	0	0	0	13717.79472	6260.575378	14937.35479
OTU2954	0	0	0	0	0	0	0	0	0	0	0	0	0	0	0	0	0	0	0	0	0	0	0	0	5104.555418	7755.144243	4722.57469	0	0	0	7817.467938	9302.623575	12552.39053	0	0	0
OTU2976	0	0	0	0	0	0	0	0	0	0	0	0	0	0	0	0	0	0	0	0	0	31497.20663	56522.64428	59193.59423	0	0	0	0	0	0	0	0	0	0	0	0
OTU3014	0	0	0	0	0	0	0	0	0	0	0	0	0	0	0	0	0	0	0	0	0	28069.35803	32171.00238	14898.07728	0	0	0	0	0	0	0	0	0	0	0	0
OTU303	0	0	0	0	0	0	0	0	0	0	0	0	0	0	0	0	0	0	0	0	0	35154.06403	36898.1392	28246.38195	0	0	0	0	0	0	0	0	0	0	0	0
OTU306	0	0	0	0	0	0	0	0	0	0	0	0	0	0	0	0	0	0	0	0	0	83259.21735	78585.6473	76257.06725	0	0	0	0	0	0	0	0	0	0	0	0
OTU3083	0	0	0	0	0	0	0	0	0	0	0	0	0	0	0	0	0	0	0	0	0	13699.02919	7408.378335	6677.26644	0	0	0	0	0	0	0	0	0	0	0	0
OTU311	0	0	0	0	0	0	0	0	0	0	0	0	0	0	0	0	0	0	0	0	0	32766.0001	34585.04248	89200.06378	0	0	0	0	0	0	0	0	0	14009.92058	22026.69478	19632.84438
OTU324	0	0	0	0	0	0	0	0	0	0	0	0	0	0	0	0	0	0	0	0	0	0	0	0	76988.06755	74441.1521	46380.88538	0	0	0	0	0	0	0	0	0
OTU3267	0	0	0	0	0	0	0	0	0	0	0	0	0	0	0	0	0	0	0	0	0	42573.7344	57391.41988	115397.5573	0	0	0	0	0	0	0	0	0	12603.7076	10762.49086	14943.39845
OTU332	0	0	0	0	0	0	0	0	0	0	0	0	0	0	0	0	0	0	95289.3856	82691.89405	22036.24289	82399.2686	76944.16483	134642.0762	19146.87931	13904.97761	15800.42891	172799.5706	156328.048	215323.0878	56070.01483	58495.66743	84205.96218	0	0	0
OTU3322	0	0	0	0	0	0	0	0	0	0	0	0	0	0	0	0	0	0	0	0	0	62185.92545	30004.27575	21990.75056	0	0	0	0	0	0	0	0	0	0	0	0
OTU334	0	0	0	0	0	0	0	0	0	0	0	0	0	0	0	0	0	0	0	0	0	42212.5558	37891.2845	115489.1372	0	0	0	0	0	0	0	0	0	18291.9571	19829.96274	20368.66879
OTU34	0	0	0	0	0	0	0	0	0	0	0	0	0	0	0	0	0	0	0	0	0	397754.5473	352305.6185	292923.1755	71872.83368	63524.72518	6724.600873	0	0	0	0	0	0	20320.18458	3958.793918	25239.10323
OTU349	0	0	0	0	0	0	0	0	0	0	0	0	0	0	0	0	0	0	0	0	0	34327.51987	37827.55128	41354.4603	0	0	0	0	0	0	0	0	0	0	0	0
OTU3560	0	0	0	0	0	0	0	0	0	0	0	0	0	0	0	0	0	0	0	0	0	34134.26248	32350.8686	40120.08568	0	0	0	0	0	0	0	0	0	0	0	0
OTU359	0	0	0	0	0	0	0	0	0	0	0	0	0	0	0	0	0	0	0	0	0	22599.24655	19075.55181	64887.20605	3470.411105	4504.00597	6192.381735	0	0	0	0	0	0	0	0	0
OTU3679	0	0	0	0	0	0	0	0	0	0	0	0	0	0	0	0	0	0	0	0	0	27871.88755	33071.01428	19337.68027	0	0	0	0	0	0	0	0	0	0	0	0
OTU373	0	0	0	0	0	0	0	0	0	0	0	0	0	0	0	0	0	0	0	0	0	27191.6469	33288.35035	29230.52353	1967.796411	3670.831853	421.745061	0	0	0	0	0	0	0	0	0
OTU378	0	0	0	0	0	0	0	0	0	0	0	0	0	0	0	0	0	0	0	0	0	22044.72502	21321.1087	57820.34333	0	0	0	0	0	0	0	0	0	0	0	0
OTU3813	0	0	0	0	0	0	0	0	0	0	0	0	0	0	0	0	0	0	0	0	0	13709.35722	12850.7533	35598.67383	0	0	0	0	0	0	0	0	0	0	0	0
OTU3835	0	0	0	0	0	0	0	0	0	0	0	0	0	0	0	0	0	0	0	0	0	0	0	0	2746.18545	2432.411089	0	0	0	0	0	0	0	0	0	0
OTU395	0	0	0	0	0	0	0	0	0	0	0	0	0	0	0	0	0	0	0	0	0	38629.1547	29775.86193	33140.36362	0	0	0	0	0	0	0	0	0	0	0	0
OTU401	0	0	0	0	0	0	0	0	0	0	0	0	0	0	0	0	0	0	0	0	0	103687.4633	103442.0369	137010.2993	0	0	0	172590.8437	92383.06748	426965.4683	121144.5199	235174.3318	199043.0225	0	0	0
OTU406	0	0	0	0	0	0	0	0	0	0	0	0	0	0	0	0	0	0	131860.0589	107343.9366	52800.3947	0	0	0	0	0	0	0	0	0	0	0	0	0	0	0
OTU409	0	0	0	0	0	0	0	0	0	0	0	0	0	0	0	0	0	0	0	0	0	33579.59028	41481.47125	64044.81993	0	0	0	0	0	0	0	0	0	0	0	0
OTU4130	0	0	0	0	0	0	0	0	0	0	0	0	0	0	0	0	0	0	0	0	0	23986.02513	33825.81338	23111.77404	0	0	0	0	0	0	0	0	0	2726.37247	2382.148659	5110.701945
OTU419	0	0	0	0	0	0	0	0	0	0	0	0	0	0	0	0	0	0	213832.3751	59612.1943	347588.3383	341238.5533	225334.1054	329393.125	0	0	0	286410.2248	323186.37	576043.3038	0	0	0	237454.8236	290754.434	286511.4523
OTU4224	0	0	0	0	0	0	0	0	0	0	0	0	0	0	0	0	0	0	0	0	0	5819.554738	11838.18034	6257.25661	0	0	0	0	0	0	0	0	0	0	0	0
OTU428	0	0	0	0	0	0	0	0	0	0	0	0	0	0	0	0	0	0	0	0	0	38361.27885	61839.71413	54482.0954	0	0	0	0	0	0	0	0	0	36550.92525	25673.78023	40760.16283
OTU43	0	0	0	0	0	0	0	0	0	0	0	0	0	0	0	0	0	0	0	0	0	173170.3328	241758.2981	284995.9043	0	0	0	0	0	0	0	0	0	48250.90345	23935.22168	48442.72785
OTU433	0	0	0	0	0	0	0	0	0	0	0	0	0	0	0	0	0	0	0	0	0	70369.93755	61435.47643	60633.76838	0	0	0	0	0	0	0	0	0	0	0	0
OTU461	0	0	0	0	0	0	0	0	0	0	0	0	0	0	0	0	0	0	0	0	0	63170.20465	62481.8611	57795.3471	0	0	0	0	0	0	0	0	0	0	0	0
OTU469	0	0	0	0	0	0	0	0	0	0	0	0	0	0	0	0	0	0	0	0	0	19134.83508	40558.5228	35817.28158	0	0	0	0	0	0	0	0	0	10624.23109	2305.830506	16748.30627
OTU479	0	0	0	0	0	0	0	0	0	0	0	0	0	0	0	0	0	0	0	0	0	41898.07335	45842.90773	56798.7188	0	0	0	0	0	0	0	0	0	0	0	0
OTU487	0	0	0	0	0	0	0	0	0	0	0	0	0	0	0	0	0	0	0	0	0	74602.41578	102492.0685	58308.45438	38938.0761	35680.4274	29233.62108	0	0	0	0	0	0	48483.65843	73752.83338	67629.28433
OTU497	0	0	0	0	0	0	0	0	0	0	0	0	0	0	0	0	0	0	0	0	0	31017.03748	31810.6713	81688.7644	0	0	0	0	0	0	124336.9931	89224.52765	100010.5656	0	0	0
OTU508	0	0	0	0	0	0	0	0	0	0	0	0	0	0	0	0	0	0	0	0	0	84214.48278	57936.62348	66953.13095	0	0	0	0	0	0	44453.31848	77041.0169	101644.3111	70230.90655	90896.64433	78534.4571
OTU5110	0	0	0	0	0	0	0	0	0	0	0	0	0	0	0	0	0	0	0	0	0	47136.77415	38191.2121	29531.08663	0	0	0	0	0	0	1550.889011	9967.405285	6726.371608	0	0	0
OTU517	0	0	0	0	0	0	0	0	0	0	0	0	0	0	0	0	0	0	0	0	0	62177.6954	38148.88165	50014.32475	0	0	0	0	0	0	0	0	0	0	0	0
OTU5384	0	0	0	0	0	0	0	0	0	0	0	0	0	0	0	0	0	0	0	0	0	0	0	0	9769.833378	9292.29732	16760.28313	0	0	0	0	0	0	0	0	0
OTU540	0	0	0	0	0	0	0	0	0	0	0	0	0	0	0	0	0	0	0	0	0	28863.85758	35171.63528	27044.82763	0	0	0	0	0	0	0	0	0	0	0	0
OTU576	0	0	0	0	0	0	0	0	0	0	0	0	0	0	0	0	0	0	0	0	0	28135.38383	31491.54705	110333.8388	0	0	0	0	0	0	0	0	0	28331.98965	21480.39811	35329.28118
OTU596	0	0	0	0	0	0	0	0	0	0	0	0	0	0	0	0	0	0	112344.6105	146697.7445	221467.0506	0	0	0	0	0	0	0	0	0	0	0	0	0	0	0
OTU607	0	0	0	0	0	0	0	0	0	0	0	0	0	0	0	0	0	0	0	0	0	10751.82609	20490.76224	16073.82697	0	0	0	0	0	0	0	0	0	0	0	0
OTU6117	0	0	0	0	0	0	0	0	0	0	0	0	0	0	0	0	0	0	0	0	0	21795.89957	19711.85462	44569.68028	0	0	0	0	0	0	0	0	0	0	0	0
OTU613	0	0	0	0	0	0	0	0	0	0	0	0	0	0	0	0	0	0	0	0	0	20926.66621	10541.81627	19434.99422	0	0	0	0	0	0	0	0	0	0	0	0
OTU623	0	0	0	0	0	0	0	0	0	0	0	0	0	0	0	0	0	0	0	0	0	20892.0743	31905.72318	20258.9392	0	0	0	0	0	0	0	0	0	1648.155348	1635.965186	4337.48272
OTU625	0	0	0	0	0	0	0	0	0	0	0	0	0	0	0	0	0	0	0	0	0	27290.70935	20981.26723	21539.26012	0	0	0	0	0	0	2154.411127	8936.569515	8141.15055	0	0	0
OTU630	0	0	0	0	0	0	0	0	0	0	0	0	0	0	0	0	0	0	0	0	0	39625.9806	35827.97338	49308.43298	0	0	0	0	0	0	3841.35204	15052.32164	15871.61364	0	0	0
OTU672	0	0	0	0	0	0	0	0	0	0	0	0	0	0	0	0	0	0	0	0	0	36602.58703	42760.8483	49932.02403	0	0	0	0	0	0	0	0	0	0	0	0
OTU673	0	0	0	0	0	0	0	0	0	0	0	0	0	0	0	0	0	0	160265.4804	89656.13153	106414.4877	0	0	0	0	0	0	220264.9201	135065.6838	159279.348	0	0	0	0	0	0
OTU686	0	0	0	0	0	0	0	0	0	0	0	0	0	0	0	0	0	0	0	0	0	30658.5919	39178.9469	16326.61973	0	0	0	0	0	0	0	0	0	0	0	0
OTU687	0	0	0	0	0	0	0	0	0	0	0	0	0	0	0	0	0	0	0	0	0	26806.2199	19120.92169	15985.13773	0	0	0	0	0	0	0	0	0	0	0	0
OTU693	0	0	0	0	0	0	0	0	0	0	0	0	0	0	0	0	0	0	0	0	0	58506.4885	71035.05488	28739.73118	0	0	0	0	0	0	0	0	0	0	0	0
OTU697	0	0	0	0	0	0	0	0	0	0	0	0	0	0	0	0	0	0	0	0	0	83249.36255	53168.57935	41963.70923	0	0	0	0	0	0	0	0	0	0	0	0
OTU714	0	0	0	0	0	0	0	0	0	0	0	0	0	0	0	0	0	0	0	0	0	25870.35393	35104.50265	31063.56058	0	0	0	0	0	0	0	0	0	0	0	0
OTU716	0	0	0	0	0	0	0	0	0	0	0	0	0	0	0	0	0	0	0	0	0	19019.92493	12073.37328	49443.38955	0	0	0	0	0	0	16702.28947	40389.66498	42043.9051	25324.87618	30043.7265	38564.27458
OTU739	0	0	0	0	0	0	0	0	0	0	0	0	0	0	0	0	0	0	0	0	0	29530.96993	21183.51606	87173.57885	0	0	0	0	0	0	0	0	0	0	0	0
OTU7457	0	0	0	0	0	0	0	0	0	0	0	0	0	0	0	0	0	0	0	0	0	187286.2343	149852.3448	85236.47798	0	0	0	0	0	0	0	0	0	0	0	0
OTU7509	0	0	0	0	0	0	0	0	0	0	0	0	0	0	0	0	0	0	0	0	0	28953.8261	35390.9322	54423.86878	8830.456788	9430.3115	0	0	0	0	0	0	0	0	0	0
OTU755	0	0	0	0	0	0	0	0	0	0	0	0	0	0	0	0	0	0	0	0	0	12649.12088	24614.26104	8843.505605	0	0	0	0	0	0	0	0	0	0	0	0
OTU756	0	0	0	0	0	0	0	0	0	0	0	0	0	0	0	0	0	0	0	0	0	17073.0547	7522.748783	29865.03515	0	0	0	0	0	0	0	0	0	0	0	0
OTU760	0	0	0	0	0	0	0	0	0	0	0	0	0	0	0	0	0	0	0	0	0	8682.121118	9870.760853	8123.081348	0	0	0	0	0	0	0	0	0	0	0	0
OTU7718	0	0	0	0	0	0	0	0	0	0	0	0	0	0	0	0	0	0	61962.5735	62795.3316	12457.30967	0	0	0	0	0	0	0	0	0	0	0	0	0	0	0
OTU782	0	0	0	0	0	0	0	0	0	0	0	0	0	0	0	0	0	0	0	0	0	44141.33293	50434.048	48737.76513	0	0	0	0	0	0	0	0	0	0	0	0
OTU79	0	0	0	0	0	0	0	0	0	0	0	0	0	0	0	0	0	0	0	0	0	245614.4625	387498.9338	521661.4215	66107.07188	72720.1636	38177.5329	0	0	0	0	0	0	138230.3294	78198.3862	144199.4021
OTU791	0	0	0	0	0	0	0	0	0	0	0	0	0	0	0	0	0	0	0	0	0	91192.49463	67870.59485	119335.2272	0	0	0	0	0	0	0	0	0	0	0	0
OTU801	0	0	0	0	0	0	0	0	0	0	0	0	0	0	0	0	0	0	0	0	0	162549.2652	120045.4467	154535.9394	0	0	0	0	0	0	0	0	0	0	0	0
OTU8053	0	0	0	0	0	0	0	0	0	0	0	0	0	0	0	0	0	0	0	0	0	42456.74483	53820.74298	35213.5078	0	0	0	0	0	0	0	0	0	0	0	0
OTU806	0	0	0	0	0	0	0	0	0	0	0	0	0	0	0	0	0	0	0	0	0	79740.36928	56506.6352	36608.75678	0	0	0	0	0	0	25465.099	36242.71383	44546.04865	0	0	0
OTU807	0	0	0	0	0	0	0	0	0	0	0	0	0	0	0	0	0	0	0	0	0	62875.88223	31971.24558	40081.99095	0	0	0	0	0	0	0	0	0	0	0	0
OTU835	0	0	0	0	0	0	0	0	0	0	0	0	0	0	0	0	0	0	0	0	0	32216.6767	24535.41994	42860.18315	0	0	0	0	0	0	0	0	0	0	0	0
OTU856	0	0	0	0	0	0	0	0	0	0	0	0	0	0	0	0	0	0	0	0	0	26726.27565	29746.24193	56966.131	0	0	0	0	0	0	0	0	0	10757.93273	17264.20397	18985.01666
OTU863	0	0	0	0	0	0	0	0	0	0	0	0	0	0	0	0	0	0	0	0	0	85164.9965	73296.2439	57711.14955	0	0	0	0	0	0	33403.1175	61673.40845	61610.81068	49966.2839	61221.08768	72041.99203
OTU864	0	0	0	0	0	0	0	0	0	0	0	0	0	0	0	0	0	0	0	0	0	39297.11785	22627.44992	25829.5656	0	0	0	0	0	0	0	0	0	0	0	0
OTU866	0	0	0	0	0	0	0	0	0	0	0	0	0	0	0	0	0	0	0	0	0	39138.00005	40125.83323	30780.63328	0	0	0	0	0	0	0	0	0	0	0	0
OTU876	0	0	0	0	0	0	0	0	0	0	0	0	0	0	0	0	0	0	0	0	0	56578.75383	52158.70968	67981.79603	0	0	0	0	0	0	19313.21173	16849.72388	20154.1381	0	0	0
OTU889	0	0	0	0	0	0	0	0	0	0	0	0	0	0	0	0	0	0	0	0	0	6901.229203	15717.22089	12544.41365	0	0	0	0	0	0	0	0	0	0	0	0
OTU893	0	0	0	0	0	0	0	0	0	0	0	0	0	0	0	0	0	0	0	0	0	25157.51718	52875.19698	30766.99228	0	0	0	0	0	0	0	0	0	0	0	0
OTU918	0	0	0	0	0	0	0	0	0	0	0	0	0	0	0	0	0	0	0	0	0	49476.62925	54870.21828	37054.74725	0	0	0	0	0	0	0	0	0	14786.21177	6934.180668	11648.32987
OTU922	0	0	0	0	0	0	0	0	0	0	0	0	0	0	0	0	0	0	0	0	0	3070.422605	5040.32646	4834.161495	0	0	0	0	0	0	0	0	0	0	0	0
OTU9273	0	0	0	0	0	0	0	0	0	0	0	0	0	0	0	0	0	0	214962.2253	74947.07963	32492.94128	0	0	0	0	0	0	422921.555	338097.3598	472420.8015	108050.445	95814.21973	190028.1837	0	0	0
OTU937	0	0	0	0	0	0	0	0	0	0	0	0	0	0	0	0	0	0	0	0	0	25430.73433	34446.14408	37892.10768	0	0	0	0	0	0	0	0	0	0	0	0
OTU947	0	0	0	0	0	0	0	0	0	0	0	0	0	0	0	0	0	0	0	0	0	28611.7727	28076.09885	50223.5751	0	0	0	0	0	0	10617.33441	17540.94801	23569.77731	16574.59614	16022.16534	23316.50753
OTU954	0	0	0	0	0	0	0	0	0	0	0	0	0	0	0	0	0	0	0	0	0	29751.06903	36940.46	19278.32319	0	0	0	0	0	0	0	0	0	4304.171508	2922.15379	1991.172733
OTU9547	0	0	0	0	0	0	0	0	0	0	0	0	0	0	0	0	0	0	0	0	0	23711.05035	17208.66727	13211.49824	0	0	0	0	0	0	0	0	0	0	0	0
OTU956	0	0	0	0	0	0	0	0	0	0	0	0	0	0	0	0	0	0	0	0	0	16808.48879	12422.6523	20824.23076	0	0	0	0	0	0	0	0	0	0	0	0
OTU9694	0	0	0	0	0	0	0	0	0	0	0	0	0	0	0	0	0	0	0	0	0	7081.03594	11744.1807	33306.73925	0	0	0	0	0	0	0	0	0	0	0	0
OTU989	0	0	0	0	0	0	0	0	0	0	0	0	0	0	0	0	0	0	0	0	0	73797.45055	58046.2595	34861.91135	0	0	0	0	0	0	23617.16347	38972.4836	61947.17278	28104.33433	38842.63413	34900.4708
OTU1004	0	0	0	0	0	0	0	0	0	0	0	0	0	0	0	0	0	0	0	0	0	0	0	0	0	0	0	0	0	0	0	0	0	13831.43541	7480.251648	15241.19492
OTU1065	0	0	0	0	0	0	0	0	0	0	0	0	0	0	0	0	0	0	0	0	0	0	0	0	0	0	0	0	0	0	53655.8472	69567.71085	48451.74445	0	0	0
OTU1068	0	0	0	0	0	0	0	0	0	0	0	0	0	0	0	0	0	0	0	0	0	0	0	0	0	0	0	0	0	0	0	0	0	4223.70213	4299.808443	5951.149915
OTU1096	0	0	0	0	0	0	0	0	0	0	0	0	0	0	0	0	0	0	0	0	0	0	0	0	0	0	0	0	0	0	23845.70653	2814.365268	11666.58571	0	0	0
OTU1149	0	0	0	0	0	0	0	0	0	0	0	0	0	0	0	0	0	0	0	0	0	0	0	0	0	0	0	0	0	0	32675.84435	40122.90168	37770.95978	0	0	0
OTU1173	0	0	0	0	0	0	0	0	0	0	0	0	0	0	0	0	0	0	0	0	0	0	0	0	0	0	0	0	0	0	8796.115938	23252.55833	20977.78356	0	0	0
OTU12004	0	0	0	0	0	0	0	0	0	0	0	0	0	0	0	0	0	0	0	0	0	0	0	0	0	0	0	0	0	0	0	0	0	55778.24718	57050.97098	60363.04173
OTU1241	0	0	0	0	0	0	0	0	0	0	0	0	0	0	0	0	0	0	0	0	0	0	0	0	0	0	0	0	0	0	34925.27378	42012.86265	38753.51495	0	0	0
OTU1249	0	0	0	0	0	0	0	0	0	0	0	0	0	0	0	0	0	0	0	0	0	0	0	0	0	0	0	0	0	0	19846.88973	24757.74526	23710.40886	0	0	0
OTU1336	0	0	0	0	0	0	0	0	0	0	0	0	0	0	0	0	0	0	0	0	0	0	0	0	0	0	0	0	0	0	97049.4445	52360.73093	106737.3031	0	0	0
OTU1436	0	0	0	0	0	0	0	0	0	0	0	0	0	0	0	0	0	0	0	0	0	0	0	0	0	0	0	0	0	0	17583.28245	13007.541	12508.38138	0	0	0
OTU1526	0	0	0	0	0	0	0	0	0	0	0	0	0	0	0	0	0	0	0	0	0	0	0	0	0	0	0	0	0	0	14146.15878	13191.00973	25409.573	0	0	0
OTU159	0	0	0	0	0	0	0	0	0	0	0	0	0	0	0	0	0	0	0	0	0	0	0	0	0	0	0	0	0	0	0	0	0	191551.915	163819.7793	235178.405
OTU1614	0	0	0	0	0	0	0	0	0	0	0	0	0	0	0	0	0	0	0	0	0	0	0	0	0	0	0	0	0	0	107636.3416	155615.0953	123501.464	69369.731	95932.70615	88273.64098
OTU1742	0	0	0	0	0	0	0	0	0	0	0	0	0	0	0	0	0	0	0	0	0	0	0	0	0	0	0	0	0	0	19854.76105	10835.20404	33130.6141	0	0	0
OTU200	0	0	0	0	0	0	0	0	0	0	0	0	0	0	0	0	0	0	0	0	0	0	0	0	0	0	0	0	0	0	14212.5582	2381.132871	12002.15309	0	0	0
OTU2027	0	0	0	0	0	0	0	0	0	0	0	0	0	0	0	0	0	0	0	0	0	0	0	0	0	0	0	0	0	0	11354.66307	6574.813815	28659.35588	0	0	0
OTU2295	0	0	0	0	0	0	0	0	0	0	0	0	0	0	0	0	0	0	0	0	0	0	0	0	0	0	0	0	0	0	0	0	0	10608.07021	4668.287268	10793.23311
OTU265	0	0	0	0	0	0	0	0	0	0	0	0	0	0	0	0	0	0	0	0	0	0	0	0	0	0	0	0	0	0	0	0	0	6193.81026	6792.795665	3169.63773
OTU2961	0	0	0	0	0	0	0	0	0	0	0	0	0	0	0	0	0	0	0	0	0	0	0	0	0	0	0	0	0	0	0	0	0	25865.54823	21236.75759	30716.81623
OTU3913	0	0	0	0	0	0	0	0	0	0	0	0	0	0	0	0	0	0	0	0	0	0	0	0	0	0	0	0	0	0	0	0	0	2877.62308	3428.020095	5496.546005
OTU394	0	0	0	0	0	0	0	0	0	0	0	0	0	0	0	0	0	0	0	0	0	0	0	0	0	0	0	0	0	0	0	0	0	27389.8999	22602.73879	20174.2156
OTU420	0	0	0	0	0	0	0	0	0	0	0	0	0	0	0	0	0	0	0	0	0	0	0	0	0	0	0	0	0	0	39875.22345	27927.15483	24462.27653	0	0	0
OTU449	0	0	0	0	0	0	0	0	0	0	0	0	0	0	0	0	0	0	0	0	0	0	0	0	0	0	0	0	0	0	18484.45594	50534.2635	53729.55423	0	0	0
OTU4491	0	0	0	0	0	0	0	0	0	0	0	0	0	0	0	0	0	0	0	0	0	0	0	0	0	0	0	0	0	0	15867.97165	22655.61471	13520.0144	0	0	0
OTU450	0	0	0	0	0	0	0	0	0	0	0	0	0	0	0	0	0	0	0	0	0	0	0	0	0	0	0	0	0	0	3049.957583	9710.902673	17149.19621	0	0	0
OTU480	0	0	0	0	0	0	0	0	0	0	0	0	0	0	0	0	0	0	0	0	0	0	0	0	0	0	0	0	0	0	0	0	0	3700.492448	0	4871.012848
OTU515	0	0	0	0	0	0	0	0	0	0	0	0	0	0	0	0	0	0	0	0	0	0	0	0	0	0	0	63838.81483	57387.1896	92082.14853	37798.70055	81544.21928	47379.11045	0	0	0
OTU5275	0	0	0	0	0	0	0	0	0	0	0	0	0	0	0	0	0	0	0	0	0	0	0	0	0	0	0	71562.6458	80184.16663	125963.0024	0	0	0	0	0	0
OTU534	0	0	0	0	0	0	0	0	0	0	0	0	0	0	0	0	0	0	0	0	0	0	0	0	0	0	0	0	0	0	12197.6415	5320.111153	18796.40607	0	0	0
OTU592	0	0	0	0	0	0	0	0	0	0	0	0	0	0	0	0	0	0	0	0	0	0	0	0	0	0	0	0	0	0	21631.34909	10405.95349	17574.32429	24256.64295	31701.66493	33108.7347
OTU593	0	0	0	0	0	0	0	0	0	0	0	0	0	0	0	0	0	0	0	0	0	0	0	0	0	0	0	0	0	0	19835.77504	13129.35744	13466.951	0	0	0
OTU680	0	0	0	0	0	0	0	0	0	0	0	0	0	0	0	0	0	0	0	0	0	0	0	0	0	0	0	0	0	0	0	0	0	4694.912453	1032.057635	4828.47562
OTU706	0	0	0	0	0	0	0	0	0	0	0	0	0	0	0	0	0	0	0	0	0	0	0	0	0	0	0	0	0	0	24220.20399	16967.22155	21961.38869	0	0	0
OTU709	0	0	0	0	0	0	0	0	0	0	0	0	0	0	0	0	0	0	0	0	0	0	0	0	0	0	0	0	0	0	6788.099358	17906.86855	24877.79906	0	0	0
OTU718	0	0	0	0	0	0	0	0	0	0	0	0	0	0	0	0	0	0	0	0	0	0	0	0	0	0	0	0	0	0	0	0	0	17707.40115	18052.40869	21343.94575
OTU7591	0	0	0	0	0	0	0	0	0	0	0	0	0	0	0	0	0	0	0	0	0	0	0	0	0	0	0	0	0	0	10882.40261	19697.33044	33189.43115	18456.5038	17594.26762	19685.37221
OTU827	0	0	0	0	0	0	0	0	0	0	0	0	0	0	0	0	0	0	0	0	0	0	0	0	0	0	0	0	0	0	22350.78526	6561.497013	23183.0218	0	0	0
OTU832	0	0	0	0	0	0	0	0	0	0	0	0	0	0	0	0	0	0	0	0	0	0	0	0	0	0	0	0	0	0	2854.237375	211.4238373	2618.450635	0	0	0
OTU847	0	0	0	0	0	0	0	0	0	0	0	0	0	0	0	0	0	0	0	0	0	0	0	0	0	0	0	0	0	0	13828.07305	21205.89138	24098.11541	0	0	0
OTU850	0	0	0	0	0	0	0	0	0	0	0	0	0	0	0	0	0	0	0	0	0	0	0	0	0	0	0	0	0	0	0	0	0	23918.97886	24696.37458	28136.52468
OTU886	0	0	0	0	0	0	0	0	0	0	0	0	0	0	0	0	0	0	0	0	0	0	0	0	0	0	0	0	0	0	0	0	0	4206.612193	7856.471498	3953.502428
OTU896	0	0	0	0	0	0	0	0	0	0	0	0	0	0	0	0	0	0	0	0	0	0	0	0	0	0	0	0	0	0	65907.47068	136568.0944	90161.78838	0	0	0
OTU903	0	0	0	0	0	0	0	0	0	0	0	0	0	0	0	0	0	0	0	0	0	0	0	0	0	0	0	0	0	0	45486.19635	38088.61915	63882.0277	34600.1043	34433.69723	37421.28378
OTU925	0	0	0	0	0	0	0	0	0	0	0	0	0	0	0	0	0	0	0	0	0	0	0	0	0	0	0	10992.80395	75673.31018	120754.7189	75736.79688	86469.62153	70699.16413	0	0	0
OTU941	0	0	0	0	0	0	0	0	0	0	0	0	0	0	0	0	0	0	0	0	0	0	0	0	0	0	0	0	0	0	52077.89248	39812.06203	63802.5945	0	0	0
OTU9412	0	0	0	0	0	0	0	0	0	0	0	0	0	0	0	0	0	0	0	0	0	0	0	0	0	0	0	0	0	0	7798.275865	19107.38401	36863.5134	0	0	0
OTU95	0	0	0	0	0	0	0	0	0	0	0	0	0	0	0	0	0	0	0	0	0	0	0	0	0	0	0	0	0	0	0	0	0	79607.0923	72765.4044	85479.85723
OTU976	0	0	0	0	0	0	0	0	0	0	0	0	0	0	0	0	0	0	0	0	0	0	0	0	0	0	0	0	0	0	4512.51154	8254.14534	12920.02176	0	0	0
OTU992	0	0	0	0	0	0	0	0	0	0	0	0	0	0	0	0	0	0	0	0	0	0	0	0	0	0	0	0	0	0	24595.44773	5744.617863	21677.9993	0	0	0
OTU997	0	0	0	0	0	0	0	0	0	0	0	0	0	0	0	0	0	0	0	0	0	0	0	0	0	0	0	0	0	0	101625.2689	110498.5458	65258.6145	0	0	0
