# Supplementary material for: Elevated temperature and CO2 strongly affect the growth strategies of soil bacteria
Source: Nat Commun. 2023 Jan 24;14:391. doi: 10.1038/s41467-023-36086-y (PMC9873651; doi:10.1038/s41467-023-36086-y)
Supplement: Supplementary file 5 — Supplementary Data 2 [file 41467_2023_36086_MOESM5_ESM.csv]

Reagents	Company names	Catalog numbers
18O-water	Shanghai Research Institute of Chemical Industry Co., Ltd	14314-42-2
FastDNA SPIN Kit for Soil	MP Biomedicals	116560-200
Qubit DNA HS (High Sensitivity) Assay Kits	Yeasen Biotechnology	12640ES76
CsCl	SIGMA	C4036-1KG
Tris-base	SIGMA	V900483-500G
KCl	Nanjing Chemical Reagent Co., Ltd	7447-40-7
Ethylenediaminetetraacetic acid disodium salt dihydrate	Nanjing Chemical Reagent Co., Ltd	6381-92-6
polyethylene glycol (PEG) 6000	Aladdin	P103725-5kg
NaCl	Nanjing Chemical Reagent Co., Ltd	7647-14-5
Ultracentrifuge tube	BECKMAN	342412
